# Supplementary material for: Free Thyroxine During Early Pregnancy and Risk for Gestational Diabetes
Source: PLoS One. 2016 Feb 24;11(2):e0149065. doi: 10.1371/journal.pone.0149065 (PMC4766100; doi:10.1371/journal.pone.0149065)
Supplement: S1 Dataset — (XLS) [file pone.0149065.s001.xls]

## Sheet: PLOS data
ID	GA 2T	Age	Weight	Educ	parity	smoke	GA at birth	BWT	TSH 1T	FT4 1T	TSH 2T	FT4 2T	TPO 1T	TPO 2T	GDM
1	17	27	70.909	13	4	0	37	2608.2	2.57	0.93	1.95	0.69	1	1	0
2	16	31	63.182	12	3	0	39	2750	4.05	0.97	1.52	0.73	0	0	0
3	17	22	59.545	12	2	0	38	2438.1	0.368	0.88	0.659	0.74	0	0	0
4	17	41	68.182	17	3	0	37	2891.7	1.16	0.92	1.26	0.79	0	0	0
5	16	30	84.545	14	4	0	41	3345.3	0.932	1.03	0.684	0.79	0	0	0
6	17	29	65	14	0	0	39	3288.6	1.24	0.95	1.08	0.79	0	0	0
7	17	28	56.364	15	1	0	37	3430.35	4.8	0.91	3.69	0.81	1	1	0
8	16	27	65	9	0	0	39	3090.15	0.228	0.97	0.832	0.82	0	0	0
9	16	23	65.909	17	2	0	39	3118.5	0.582	0.97	0.717	0.85	0	0	0
10	17	25	59.091	13	1	0	39	2863.35	1.21	0.93	1.44	0.85	0	0	0
11	17	33	55.909	16	1	0	39	4252.5	0.953	1.2	1.65	0.86	0	0	0
12	15	35	72.727	17	0	0	40	3713.85	1.39	1.04	1.97	0.86	0	0	0
13	16	22	50	12	1	0	39	3402	1.03	0.93	1.22	0.86	0	0	0
14	15	17	50.909	14	0	0	39	3105	1.1	0.98	1.54	0.86	0	0	0
15	16	27	84.545	12	1	0	39	3373.65	0.826	1.01	0.987	0.88	0	0	0
16	18	17	67.273	11	2	0	39	2551	2.87	1	1.08	0.88	0	0	0
17	16	34	88.636	13	1	0	33	2182.95	2.69	1.1	1.79	0.88	0	0	0
18	15	24	57.273	16	0	0	41	3572.1	1.85	1.17	0.952	0.88	0	0	0
19	18	35	70	17	2	0	41	4195.8	0.372	1.14	1.04	0.89	0	0	0
20	17	28	68.636	14	1	0	39	3770.55	1.15	0.87	1.42	0.89	0	0	0
21	15	33	70	16	1	0	39	3005.1	0.008	1.17	0.162	0.89	0	0	0
22	17	20	90	16	0	0	37	3543.75	3.27	1.09	2.84	0.9	1	0	0
23	15	25	85	17	0	0	41	4025.7	2.65	1.19	3.13	0.9	0	0	0
24	16	30	58.636	17	2	0	37	2806.65	1.06	0.99	1.2	0.9	0	0	0
25	17	19	58.636	12	0	0	38	2268	0.384	1.12	0.653	0.9	0	0	0
26	17	25	58.182	16	0	0	39	3855.6	1.23	1	1.54	0.91	0	0	0
27	17	31	74.545	14	0	0	38	3261	0.052	1.38	0.338	0.91	0	0	0
28	15	21	67.273	16	0	0	40	3830	0.918	1.2	1	0.92	0	0	0
29	17	28	71.364	12	2	0	39	3458.7	0.338	1.29	0.635	0.93	1	1	0
30	15	26	71.818	12	0	0	40	.	2.22	1.07	2.24	0.93	0	0	0
31	15	26	63.636	16	0	0	40	3600.45	1.09	1.15	0.774	0.94	0	0	0
32	15	39	63.182	16	0	0	38	2835	1.77	1.08	1.42	0.94	0	0	0
33	16	22	70	14	1	0	39	3316.95	0.868	1.25	0.731	0.95	0	0	0
34	16	19	53.636	16	0	0	39	3316.95	2.45	1.06	1.8	0.95	0	0	0
35	16	38	66.364	12	4	0	21	422	0.723	1.3	0.906	0.95	0	0	0
36	16	21	85	16	0	0	41	3543.75	1.26	1.14	1.46	0.96	0	0	0
37	16	31	61.818	17	0	0	39	2920	1.6	1.02	2.63	0.96	0	0	1
38	15	31	65	12	0	0	38	3402	3.85	1.1	2.76	0.96	1	1	0
39	15	35	65.909	16	0	0	39	3005.1	1.66	1.09	2.26	0.96	0	0	0
40	17	39	56.818	16	1	0	39	3203.55	0.555	1.15	0.636	0.97	0	0	0
41	15	20	47.727	17	0	0	41	3636	2.11	1.05	2.29	0.97	0	0	0
42	16	27	57.727	16	2	0	37	3402	1.13	1.07	1.64	0.97	0	0	0
43	17	23	93.636	12	0	1	37	3042	2.38	0.98	1.87	0.97	0	0	0
44	16	36	70.455	17	0	0	38	3663	1.67	0.98	1.86	0.97	0	0	0
45	16	36	66.364	16	3	0	38	3288.6	2.08	1	2.05	0.97	1	1	0
46	15	30	77.273	17	1	0	38	3479	1.73	0.96	1.43	0.98	0	0	0
47	16	27	68.182	16	1	0	40	3565	0.371	0.95	0.836	0.99	0	0	0
48	16	32	69.091	17	2	0	40	3061.8	2.42	0.93	1.88	0.99	0	0	0
49	15	23	59.545	13	1	0	38	3146.85	0.029	1.04	0.702	0.99	0	0	0
50	15	22	68.182	12	1	0	39	3260.25	0.71	0.94	0.844	1	0	0	0
51	16	25	74.091	16	1	0	37	3231.9	1.53	0.98	1.48	1	0	0	0
52	18	18	81.818	13	2	0	38	3997.35	1.92	0.95	1.35	1.01	0	0	0
53	17	26	104.545	14	1	0	36	2560	0.746	1.09	1.26	1.01	0	0	0
54	18	35	57.273	12	2	0	39	3345.3	1.71	1.06	2.29	1.01	0	0	0
55	17	30	81.818	16	0	0	38	3458.7	1.81	0.96	1.54	1.01	0	0	0
56	15	30	72.727	17	1	0	40	3742.2	0.464	0.99	1.24	1.02	1	1	0
57	15	19	50.909	14	2	1	40	3827.25	1.29	1.18	1.01	1.02	0	0	0
58	16	35	60	13	1	0	40	3910	0.621	1.15	1.02	1.02	0	0	0
59	15	23	56.818	14	3	0	36	3146.85	1.44	1.17	2	1.02	0	0	0
60	18	24	50.455	12	3	0	37	3231.9	1.08	1.16	0.633	1.02	0	0	0
61	15	41	52.273	17	0	0	38	3033.45	5.21	0.96	2.66	1.03	1	1	0
62	17	32	57.273	12	0	0	38	3345.3	0.863	1.23	0.908	1.03	0	0	0
63	16	21	77.273	14	2	0	40	3543.75	0.772	1.09	0.648	1.03	0	0	0
64	15	35	93.636	15	0	0	38	3345.3	0.457	0.95	0.389	1.03	0	0	0
65	16	19	56.818	16	0	0	39	3389	1.34	1.24	2.83	1.04	0	0	0
66	16	21	58.182	16	1	0	38	3742.2	0.242	1.33	0.901	1.04	0	0	0
67	15	26	70	16	0	0	39	3118.5	2.6	1.09	3.38	1.04	1	1	0
68	16	25	89.545	12	2	0	40	3543.75	1	1.16	1.13	1.04	0	0	0
69	16	24	90.909	15	0	0	40	2948.4	3.31	1.18	2.84	1.06	1	0	0
70	15	24	63.182	17	1	0	38	2948	0.307	1.54	0.153	1.07	0	0	0
71	16	27	107.727	12	1	0	40	4280.85	0.454	1.06	0.777	1.07	0	0	0
72	15	35	59.091	12	0	0	38	3005.1	2.09	1.18	1.85	1.07	0	0	0
73	16	24	52.273	12	1	0	38	2976.75	1.63	1.02	2.84	1.08	0	0	0
74	15	33	56.818	16	1	0	39	3146.85	0.382	0.95	0.566	1.08	0	0	0
75	16	22	60	14	1	0	37	3288.6	0.251	1.11	0.736	1.09	0	0	0
76	16	21	52.273	16	1	0	40	3600.45	0.718	1.04	1.49	1.09	0	0	0
77	16	28	54.545	14	1	0	40	4450.95	0.178	1.28	0.603	1.1	0	0	0
78	16	24	85	12	0	0	40	3061.8	0.812	0.74	2.27	1.1	0	0	0
79	17	28	82.727	13	0	0	39	3912.3	0.909	1.05	1.02	1.1	0	0	0
80	15	31	86.364	14	0	0	39	3231.9	1.49	1.26	1.79	1.1	0	0	0
81	16	39	86.364	16	0	0	.	1162	1.38	1.33	1.52	1.1	0	0	0
82	16	28	88.636	12	0	0	38	3231.9	0.393	1.23	1.14	1.12	0	0	0
83	16	32	50.455	14	2	0	38	3316.95	1.45	1.03	1.4	1.12	0	0	0
84	17	17	51.818	13	3	0	39	3176	0.219	0.47	0.865	1.13	0	0	0
85	16	37	73.636	15	4	0	40	3629	2.27	1.05	1.79	1.13	0	0	0
86	16	26	70.909	9	1	0	39	3609	0.712	1.16	1.99	1.14	0	0	0
87	16	24	77.273	14	3	0	27	3146.85	0.516	1.14	0.875	1.14	0	0	0
88	18	31	78.182	14	1	0	41	3770.55	1.28	1.13	1.48	1.15	0	0	0
89	15	37	65.455	12	0	0	39	3288.6	0.787	0.97	1.45	1.15	0	0	0
90	16	23	53.636	14	1	0	35	2211.3	0.976	1.17	1.2	1.16	0	0	0
91	15	31	84.091	16	1	0	40	3657.15	1.24	1.05	1.38	1.17	0	0	0
92	15	22	55.909	17	1	0	39	3827.25	2.24	0.97	2.88	1.18	0	0	0
93	17	32	57.273	17	1	0	38	3061.8	0.615	1.27	1.24	1.19	0	0	0
94	17	30	59.091	16	1	0	38	4110.75	0.692	1.27	0.807	1.22	1	1	0
95	15	32	60	14	1	0	40	2916	1.04	0.96	1.34	1.23	0	0	0
96	15	26	85.455	12	1	0	37	1640	0.6	1.33	1.07	1.24	0	0	0
97	15	23	71.364	13	1	0	39	3345.3	0.638	1.28	0.649	1.25	0	0	0
98	16	33	65.909	17	0	0	41	3912.3	0.77	1.12	1.57	1.26	0	0	0
99	16	25	52.727	12	0	0	38	2806.65	0.628	1.38	0.906	1.26	0	0	0
100	16	25	52.727	12	0	0	38	2806.65	0.628	1.38	0.906	1.26	0	0	0
101	16	25	52.727	12	0	0	38	2806.65	0.628	1.38	0.906	1.26	0	0	0
102	16	25	52.727	12	0	0	38	2806.65	0.628	1.38	0.906	1.26	0	0	0
103	16	39	74.545	16	0	0	38	2835	3.01	1.38	3.53	1.28	0	0	0
104	16	24	92.273	15	1	0	36	3061.8	1.37	1.37	0.7	1.3	0	0	0
105	15	37	104.091	12	1	0	38	3345.3	0.336	1.27	0.312	1.34	1	1	0
106	18	25	61.364	12	1	0	38	3005.1	0.587	0.94	1.06	1.44	0	0	0
107	15	25	61.364	15	1	0	39	3572.1	0.649	14.19	0.05	4.257	0	0	0
108	15	25	59.545	16	0	0	38	3203.55	0.537	14.19	0.104	5.934	0	0	0
109	16	25	94.545	12	1	0	40	3713.85	0.329	9.933	0.217	5.934	0	0	0
110	18	25	51.364	16	0	0	41	3912.3	1.47	12.255	1.14	5.934	0	0	0
111	16	33	82.727	17	3	0	39	3855.6	1.69	11.997	0.196	5.934	0	0	0
112	16	33	95.455	16	1	0	41	3940.65	1.36	12.9	0.632	6.063	0	0	0
113	15	31	71.364	16	1	0	40	4139.1	0.455	14.706	0.149	6.063	0	0	0
114	16	32	82.727	14	0	0	40	3402	4.29	7.482	1.31	6.063	0	0	0
115	16	37	89.545	17	1	0	39	2976.75	2.22	11.868	0.561	6.192	0	0	0
116	16	26	68.182	16	1	0	39	3260.25	0.716	9.159	1.16	6.192	0	0	0
117	17	29	86.364	14	3	0	40	3855.6	0.269	10.191	0.276	6.321	0	0	0
118	17	29	65.909	17	0	0	40	3912.3	4.49	10.449	3.29	6.321	1	1	0
119	16	23	54.545	16	0	0	40	3515.4	7.23	8.901	2.55	6.45	1	1	0
120	16	27	83.182	13	3	0	38	2715	0.713	10.449	0.677	6.579	0	0	0
121	15	33	89.091	16	0	0	30	1248	0.668	13.416	0.302	6.708	0	0	0
122	16	32	90.909	16	0	0	40	3203.55	2.19	11.094	3.22	6.708	0	1	0
123	18	22	70.455	12	1	0	40	3742.2	1.27	11.094	0.417	6.837	1	0	0
124	16	30	69.091	11	3	0	40	3373.65	0.869	10.836	1.09	6.966	0	0	0
125	16	27	56.818	16	0	0	38	3516	0.884	19.737	0.135	6.966	0	0	0
126	15	38	61.364	14	2	0	39	3798.9	0.559	14.706	0.383	7.095	0	0	0
127	18	28	56.364	14	2	0	38	3033.45	0.564	13.158	0.385	7.095	0	0	0
128	17	35	69.091	13	1	0	40	3628.8	4.12	11.094	1.19	7.353	1	1	0
129	16	28	63.636	16	2	0	38	3316.95	0.032	15.738	0.353	7.353	0	0	0
130	16	28	87.273	14	2	0	41	3742.2	0.58	11.739	0.985	7.482	0	0	0
131	17	36	79.545	13	1	0	40	4194	0.366	11.997	0.301	7.482	0	0	0
132	16	25	65.909	13	2	0	40	3203.55	2.16	13.029	1.51	7.482	0	0	0
133	18	31	102.273	14	3	0	39	4621.05	1.22	8.385	1.67	7.482	0	0	0
134	17	36	59.091	16	4	0	39	3061.8	0.1	16.254	0.086	7.482	1	1	0
135	15	28	85.455	13	1	0	40	2976.75	0.069	14.448	0.165	7.482	0	0	0
136	15	36	89.545	17	2	0	38	3146.85	0.606	13.674	0.447	7.611	0	0	1
137	16	32	66.364	15	2	0	37	2494.8	3.59	17.802	3.34	7.611	0	0	1
138	15	37	76.818	17	1	0	39	4167.45	1.25	9.933	1.68	7.74	1	1	0
139	17	32	65.909	17	0	0	39	3345.3	1.15	11.223	0.85	7.74	0	0	0
140	17	31	80	12	0	0	39	3883.95	1.68	10.32	2.37	7.74	0	0	0
141	15	28	74.545	12	1	0	42	3720	1.11	14.19	0.894	7.869	0	0	0
142	18	31	61.364	12	2	0	39	3090.15	1.24	13.545	1.44	7.869	0	0	0
143	15	37	73.182	6	4	0	38	3805	0.769	16.125	0.478	7.869	0	0	1
144	16	40	72.727	14	1	1	39	2693.25	1.32	11.094	0.954	7.869	0	0	0
145	15	24	77.273	11	1	0	39	3430.35	1.52	13.029	0.459	7.869	0	0	0
146	16	23	69.091	10	1	1	39	3430.35	0.503	12.9	0.611	7.869	0	0	0
147	16	32	43.182	13	2	0	36	3373.65	1.51	11.61	2.14	7.998	0	0	0
148	15	31	61.364	17	0	0	38	3033.45	1.62	9.933	1.85	7.998	0	0	0
149	16	38	55.455	12	1	0	40	3657.15	1.18	12.126	1.44	7.998	0	0	0
150	16	23	61.364	15	1	0	39	3600.45	1.16	13.545	1.21	7.998	0	0	0
151	18	24	47.273	14	1	0	39	3572.1	0.388	18.963	1.22	7.998	0	0	0
152	16	33	100	17	2	0	39	3118.5	1.22	9.804	1.13	7.998	1	1	0
153	17	38	110	12	6	1	41	3487.05	2.02	10.836	1.84	8.127	0	0	0
154	16	40	110.455	12	1	0	40	4025.7	1.02	12.126	1.42	8.127	0	0	0
155	18	35	68.182	12	0	1	41	4054.05	1.07	11.61	1.71	8.127	0	0	0
156	16	35	63.636	16	2	0	40	3557	1.06	12.126	0.883	8.127	0	0	0
157	17	18	57.273	11	0	0	39	3402	0.248	11.094	0.389	8.127	0	0	0
158	15	36	75	17	0	0	40	3728	2.6	10.32	1.55	8.127	0	0	0
159	16	29	94.545	16	1	0	40	3373.65	2.07	10.449	1.67	8.127	0	0	0
160	16	31	63.636	16	0	0	37	3231.9	2.35	11.481	2.79	8.256	0	0	0
161	15	42	97.727	16	1	0	39	4124	0.652	10.32	0.774	8.256	0	0	0
162	17	33	69.091	16	1	0	39	3572.1	0.857	11.61	0.945	8.256	0	0	0
163	17	38	72.727	13	2	0	39	3969	0.012	12.255	0.306	8.256	0	0	0
164	16	34	59.091	16	1	0	38	3288.6	0.972	13.674	0.985	8.256	0	0	0
165	16	26	88.636	12	2	0	40	3855.6	1.25	11.61	0.856	8.256	0	0	0
166	17	27	70.909	17	1	0	29	1275	0.01	14.19	0.378	8.256	0	0	0
167	15	29	88.636	12	0	0	40	3880	0.82	9.417	1.51	8.385	0	0	0
168	15	22	60.455	11	1	1	40	3572.1	1.14	17.028	1.65	8.385	0	0	0
169	17	34	95.455	14	1	0	41	3005.1	2.37	11.868	2.1	8.385	0	0	0
170	17	24	62.727	14	0	0	39	2976.75	0.514	11.352	1.25	8.385	0	0	1
171	16	32	81.818	17	1	0	39	3969	3.2	12.771	2.72	8.385	0	0	0
172	15	40	61.364	16	1	0	40	3572.1	1.64	12.384	1.43	8.385	0	0	0
173	16	23	60.455	13	2	0	39	4394.25	0.133	13.416	0.155	8.385	0	0	0
174	16	35	70.455	17	0	0	34	2765	1.73	11.997	2.28	8.385	0	0	1
175	17	20	64.545	13	0	0	39	3209	3.52	13.287	1.72	8.385	1	1	0
176	15	38	62.273	17	1	0	40	3543.75	1.1	11.61	2.22	8.514	1	1	0
177	15	36	97.273	14	0	0	40	3458.7	2.02	10.578	3.27	8.514	1	1	0
178	17	27	79.545	13	0	0	40	3940.65	3.53	13.287	1.71	8.514	0	0	0
179	16	33	58.182	17	1	0	38	2494.8	1.86	13.803	1.05	8.514	1	1	0
180	15	26	54.091	16	1	0	39	3260.25	0.185	19.608	0.106	8.514	0	0	0
181	16	31	94.545	16	2	0	41	4202	0.678	14.577	0.408	8.514	0	0	0
182	16	28	98.636	16	1	0	40	3203.55	0.788	8.901	0.81	8.514	0	0	0
183	17	28	77.273	14	3	0	39	3912.3	2.14	11.481	1.86	8.514	1	1	0
184	16	27	62.273	17	0	0	37	2960	1.78	12.126	1.63	8.514	0	0	0
185	17	27	58.182	14	3	0	39	4110.75	0.765	14.706	1.01	8.514	0	0	0
186	17	31	65.909	15	1	0	37	2806.65	1.96	10.578	1.76	8.514	0	0	0
187	18	27	77.273	14	1	0	38	3855.6	2.48	10.836	2.64	8.514	0	0	0
188	16	22	61.364	12	1	0	39	3685.5	1.26	13.932	0.877	8.514	0	0	0
189	16	40	77.273	14	4	0	39	2976.75	1.66	9.933	0.814	8.514	0	0	1
190	15	37	81.364	15	2	0	41	5159.7	0.243	9.288	0.913	8.643	0	0	0
191	17	31	65.909	14	0	0	42	4082.4	1.79	13.029	1.72	8.643	0	0	0
192	16	35	104.545	17	0	0	38	3118.5	2.14	9.933	3.05	8.643	0	0	0
193	16	30	55.909	12	2	0	39	3005.1	1.44	14.19	0.714	8.643	0	0	0
194	16	26	70.909	16	1	0	38	2976.75	1.09	15.609	0.397	8.643	0	0	0
195	16	28	105.455	14	0	0	39	3033.45	2.13	9.675	1.76	8.643	0	0	0
196	17	28	88.636	16	0	0	37	2948.4	1.72	12.255	1.85	8.643	0	0	1
197	18	31	86.364	12	2	0	39	3090.15	0.036	9.546	0.177	8.643	0	0	0
198	16	27	98.636	12	2	0	39	3798.9	0.181	12.771	0.412	8.643	0	0	0
199	18	28	61.364	14	1	0	42	.	1.31	9.933	2.9	8.643	0	0	0
200	16	35	80	14	2	0	40	4139.1	0.128	14.319	0.311	8.643	0	0	0
201	18	26	81.818	12	2	0	38	3146.85	0.406	14.835	0.311	8.643	0	0	0
202	16	34	57.273	17	0	0	40	3316.95	1.99	10.965	1.37	8.643	0	0	0
203	15	32	75	14	1	0	34	1814.4	0.642	10.578	1.51	8.772	1	1	0
204	16	34	71.364	16	0	0	40	3912.3	4.26	11.868	1.89	8.772	0	0	0
205	16	31	47.727	16	0	0	39	2891.7	1.37	12.771	0.875	8.772	0	0	0
206	15	39	137.273	16	1	0	39	3280	2.35	12.513	2.36	8.772	1	1	0
207	15	36	59.091	17	1	0	41	3657.15	1.16	15.867	0.627	8.772	0	0	0
208	16	33	55.909	12	2	0	38	3590	0.839	13.158	0.658	8.772	0	0	0
209	16	34	59.091	12	3	0	36	3204	6.16	10.707	2.6	8.772	1	1	0
210	16	40	61.364	16	0	0	40	3146.85	1.89	10.32	2.71	8.772	0	0	0
211	17	26	65	14	1	0	42	3713.85	1.37	10.965	1.71	8.772	1	1	0
212	16	37	54.545	15	2	0	40	3033.45	3.88	11.094	2.43	8.772	0	0	0
213	15	24	61.818	13	0	0	37	2649	1.04	11.739	0.801	8.772	0	0	0
214	15	24	45.909	15	1	0	38	3033.45	1.75	15.222	1.09	8.772	0	0	0
215	18	27	100	14	2	0	39	3455	1.75	11.352	1.05	8.772	0	0	0
216	16	22	98.182	12	0	0	39	4167.45	0.928	10.062	1.54	8.772	0	0	0
217	18	26	67.727	7	3	0	41	3458.7	0.973	12.642	1.17	8.901	0	0	0
218	16	28	50	16	0	0	41	2948.4	0.366	10.32	0.666	8.901	0	0	0
219	15	30	64.091	12	3	0	38	3033.45	1.11	10.965	1.26	8.901	0	0	0
220	15	32	65.909	16	2	0	39	3402	3.54	9.804	3.69	8.901	1	1	0
221	16	36	86.364	16	0	0	35	2693.25	1.4	11.868	1.32	8.901	0	0	0
222	17	33	64.545	16	0	0	40	3770	4.46	10.836	2.8	8.901	1	1	0
223	15	35	146.364	13	1	0	38	4678	0.536	10.836	1.29	8.901	0	0	1
224	15	31	80	16	0	0	38	3005.1	2.24	10.965	1.54	8.901	0	0	0
225	18	31	69.091	17	5	0	37	3487.05	0.928	13.287	1.1	8.901	0	0	0
226	15	30	53.636	16	0	0	41	3146.85	2.12	11.094	2.22	8.901	0	0	0
227	17	33	70.455	16	1	0	41	3827.25	1.96	12.384	1.25	8.901	0	0	0
228	16	29	67.273	16	1	0	39	3458.7	2.13	13.545	1.21	8.901	0	0	0
229	17	33	140	16	1	0	39	4847.85	2.57	13.674	1.3	8.901	0	0	0
230	16	38	93.636	14	4	0	39	3997.35	0.346	11.739	0.197	8.901	0	0	0
231	17	39	95.455	17	2	0	39	3685.5	1.77	10.32	1.54	8.901	0	0	0
232	16	25	65.909	12	2	0	37	3657.15	3.02	11.223	2.34	8.901	0	0	0
233	17	36	86.364	13	4	0	39	3160	1.67	11.739	2.43	8.901	0	0	0
234	16	36	114.545	15	0	0	40	3690	1.25	12.384	1.35	8.901	0	0	0
235	16	33	90.909	15	1	0	39	3827.25	0.412	11.61	0.985	8.901	0	0	0
236	17	30	72.727	15	2	0	39	3543.75	0.836	13.416	0.75	8.901	0	0	0
237	17	40	73.636	13	4	0	37	2608.2	2.57	11.997	1.95	8.901	1	1	0
238	15	29	77.273	14	2	0	36	2895	2.7	10.965	2.5	8.901	0	0	0
239	16	30	65.909	16	1	0	39	3402	0.816	10.578	0.838	8.901	0	0	0
240	15	38	78.636	14	1	0	38	3231.9	0.625	11.352	0.957	8.901	0	0	1
241	15	33	86.364	14	0	0	38	3288.6	1.79	10.578	1.86	8.901	0	0	0
242	16	31	58.182	13	2	0	38	3260.25	0.737	11.997	0.611	8.901	0	0	0
243	16	35	64.091	9	3	0	40	4054.05	0.903	10.449	1.86	8.901	1	1	0
244	17	26	82.727	12	1	0	39	3265	0.371	11.094	0.442	9.03	0	0	0
245	16	26	54.545	16	0	0	39	3883.95	0.633	12.642	0.827	9.03	0	0	0
246	16	40	51.818	16	1	0	40	3713.85	1.45	11.352	2.02	9.03	0	0	0
247	16	31	70.455	17	0	0	40	4252.5	1.21	14.061	1.1	9.03	0	0	0
248	16	31	82.727	14	0	0	35	2664.9	0.895	11.739	0.797	9.03	0	0	1
249	16	41	81.818	17	6	0	39	3487.05	0.042	14.706	0.12	9.03	0	0	0
250	18	34	81.818	16	2	0	39	4450.95	0.779	11.481	1.13	9.03	0	0	0
251	17	33	52.273	16	0	0	42	3543.75	0.531	12.255	0.586	9.03	0	0	0
252	16	30	54.545	16	1	0	39	4195.8	1.09	13.545	1.56	9.03	0	0	0
253	15	33	56.818	16	1	0	40	3505	0.079	13.803	0.522	9.03	0	0	0
254	17	35	74.545	16	4	0	39	2664.9	2.45	12.771	1.9	9.03	0	0	0
255	15	36	111.818	14	1	0	40	3713.85	1.14	10.062	1.11	9.03	0	0	0
256	16	36	65.455	16	1	0	41	4224.15	1.33	13.932	0.721	9.03	0	0	0
257	17	37	68.182	14	0	1	39	2864	0.861	11.61	0.454	9.03	0	0	1
258	16	32	100.909	14	5	0	38	3628.8	0.186	11.094	0.57	9.03	0	0	0
259	16	28	100.909	16	0	0	40	4054.05	1.02	12.384	0.98	9.03	0	0	0
260	16	29	85.909	14	2	0	40	3628.8	0.942	11.223	1.47	9.03	0	0	0
261	17	28	70	16	1	0	40	3827.25	0.269	14.448	0.544	9.03	0	0	0
262	17	27	62.727	14	3	0	39	3572.1	0.473	10.965	0.978	9.03	0	0	0
263	16	24	58.636	14	0	0	37	3515.4	1.69	12.771	1.34	9.03	0	0	0
264	16	36	65.909	13	1	0	39	3374	0.093	12.642	0.558	9.03	0	0	0
265	15	22	52.727	15	0	0	39	2778.3	0.985	13.287	1.74	9.03	0	0	0
266	16	32	68.182	12	1	0	39	3827.25	1.58	11.997	1.14	9.03	0	0	0
267	15	35	123.636	17	1	0	37	4309.2	1.33	9.03	0.942	9.159	0	0	0
268	16	32	70	12	1	0	40	3487.05	1.79	12.9	1.33	9.159	0	0	0
269	18	26	81.818	12	0	0	36	2835	0.691	14.061	1.1	9.159	0	0	0
270	18	35	61.364	9	5	0	40	3713.85	4.68	10.836	1.81	9.159	1	1	1
271	16	36	68.182	16	0	0	40	2909	1.45	11.481	1.29	9.159	0	0	0
272	15	36	57.727	16	2	0	38	3345.3	1.23	11.868	1.02	9.159	0	0	0
273	15	36	56.818	17	0	0	40	3231.9	1.94	12.384	0.831	9.159	0	0	0
274	18	28	68.636	15	0	0	41	3657.15	1.03	12.126	1.18	9.159	0	0	0
275	16	30	69.091	14	0	0	40	3061.8	1.2	11.223	1.18	9.159	0	0	0
276	17	28	86.364	17	0	0	40	3090.15	2.86	11.739	2.83	9.159	0	0	0
277	17	34	52.273	16	0	0	41	3827.25	0.2	22.059	0.281	9.159	0	0	0
278	16	24	65.909	15	0	0	40	3288.6	2.54	15.48	0.627	9.159	0	0	0
279	17	24	83.182	16	0	0	41	3543.75	0.784	13.029	1.22	9.159	0	0	0
280	16	24	56.818	13	0	0	38	3572.1	1.97	13.029	2.2	9.159	0	0	0
281	16	31	83.636	12	3	0	39	3628.8	0.626	11.223	1.26	9.159	0	0	0
282	18	27	71.818	14	1	0	39	3203.55	0.554	12.513	1.6	9.159	1	1	0
283	17	28	59.091	13	2	0	38	3316.95	2.04	10.836	2.97	9.159	0	0	0
284	16	31	87.273	13	0	0	38	3855.6	3.8	11.997	2.13	9.159	1	1	0
285	17	28	84.091	15	0	0	40	3364	3.14	12.126	1.94	9.159	0	0	0
286	16	33	73.636	13	3	0	40	4082.4	1.51	9.804	1.95	9.159	0	0	0
287	16	28	81.818	13	4	0	36	3430.35	2.16	7.869	2.83	9.159	0	0	0
288	18	23	113.636	14	1	0	38	3685.5	1.99	10.836	1.71	9.159	0	0	0
289	16	32	67.273	13	3	0	39	4479.3	2.56	9.933	2.53	9.159	0	0	0
290	17	23	70.455	15	0	0	38	3543.75	1.21	8.256	0.878	9.159	0	0	0
291	15	24	77.273	16	0	0	38	3033.45	1.09	10.707	1.17	9.159	0	0	0
292	16	27	88.182	14	1	0	39	2778.3	0.862	10.578	1.27	9.159	0	0	0
293	16	24	61.364	11	2	0	37	4018	0.163	10.191	0.401	9.159	0	0	0
294	17	35	100	11	0	0	40	3430.35	0.583	13.545	0.686	9.288	0	0	0
295	17	41	56.364	15	2	0	40	2693.25	0.947	11.739	1.42	9.288	0	0	0
296	18	29	72.727	14	0	0	38	2211.3	0.765	14.319	1.63	9.288	0	0	0
297	17	35	60	16	1	0	39	3231.9	0.535	13.416	1.08	9.288	0	0	0
298	16	34	70.455	13	1	0	34	1814.4	1.8	12.513	2.41	9.288	0	0	0
299	18	30	78.182	15	0	0	39	3969	1.25	12.126	1.32	9.288	0	0	0
300	15	31	71.818	13	1	1	35	3040	1.28	10.449	2.11	9.288	0	0	0
301	16	35	76.364	17	1	0	39	4040	0.586	14.448	1.23	9.288	1	1	0
302	17	29	84.091	13	1	0	39	4054.05	2.86	10.836	1.18	9.288	0	0	0
303	18	35	64.545	17	1	0	38	3742.2	0.889	11.352	0.959	9.288	0	0	0
304	16	31	56.818	12	1	0	42	3288.6	0.355	15.867	0.987	9.288	0	0	0
305	17	38	60.455	17	0	0	38	2289	5.1	11.481	3.69	9.288	0	0	0
306	17	32	88.182	17	1	0	38	4025.7	0.332	11.739	0.848	9.288	0	0	0
307	18	33	77.727	16	1	0	39	3600.45	0	16.641	0.054	9.288	1	1	0
308	16	31	104.545	16	1	0	38	3430.35	0.375	13.029	0.618	9.288	0	0	1
309	16	37	83.636	14	1	0	38	2835	2.02	13.545	1.92	9.288	0	0	0
310	15	26	61.818	13	0	0	41	4422.6	0.366	16.125	0.589	9.288	0	0	0
311	15	42	86.364	13	0	0	41	4382	0.437	10.191	0.784	9.288	0	0	0
312	16	27	107.727	14	0	0	42	4734.45	0.621	15.093	0.414	9.288	0	0	0
313	17	30	97.727	14	1	0	39	3590	1.36	13.416	0.866	9.288	0	0	0
314	17	32	61.818	16	0	0	42	3997.35	1.06	12.513	1.35	9.288	0	0	0
315	15	27	97.727	14	1	0	35	3316.95	0.697	13.545	0.248	9.288	0	0	1
316	15	36	81.818	13	2	0	31	1815	0.135	12.642	0.229	9.288	0	0	0
317	17	23	55	16	0	0	41	3997.35	0.931	11.61	1.33	9.288	0	0	0
318	16	26	52.727	16	2	0	39	3487.05	0.784	15.48	1.24	9.288	0	0	0
319	17	32	63.636	14	1	0	40	3912.3	0.733	12.513	0.88	9.288	0	0	0
320	16	25	65.455	16	0	0	40	3628.8	2.06	14.061	0.851	9.288	0	0	0
321	16	27	89.091	13	3	0	38	3061.8	0.464	10.191	2.59	9.288	0	0	0
322	16	31	54.545	14	0	0	39	3373.65	0.506	14.19	0.609	9.288	0	0	0
323	17	32	86.364	13	1	0	37	3912.3	2.92	10.965	2.92	9.288	0	0	0
324	16	33	68.182	14	3	0	40	3543.75	0.035	14.577	0.345	9.288	0	0	0
325	15	18	111.364	11	0	0	38	3685.5	2.3	10.32	2.81	9.288	0	0	1
326	16	35	70.455	16	3	0	37	2886	1.21	12.255	1.1	9.288	0	0	0
327	16	32	66.818	12	1	0	38	4054.05	1.24	11.997	1.31	9.288	1	1	0
328	17	21	91.818	12	0	1	39	3232	0.69	9.804	0.794	9.288	0	0	0
329	16	33	91.364	12	1	0	39	3883.95	1.51	10.965	1.84	9.288	1	1	0
330	16	39	57.727	16	0	0	40	3657.15	2.44	12.513	1.9	9.417	0	0	1
331	17	18	50	11	0	0	41	3628.8	0.958	14.577	0.444	9.417	1	0	0
332	16	36	50.909	17	1	0	41	4450.95	1.8	11.352	1.51	9.417	0	0	0
333	18	33	57.273	16	2	0	41	4252.5	1.22	12.384	1.77	9.417	0	0	0
334	16	36	68.182	16	0	0	38	3033.45	2.55	12.771	2.26	9.417	0	0	0
335	17	32	61.364	17	1	0	38	3005.1	0.735	13.158	1.41	9.417	0	0	0
336	15	33	97.727	17	1	0	41	2212	1.35	12.255	1.63	9.417	0	0	0
337	18	31	68.182	13	0	0	42	4054.05	0.4	12.126	0.706	9.417	0	0	0
338	18	38	62.273	17	2	0	38	4039	0.366	11.61	0.573	9.417	0	0	0
339	15	41	71.818	17	0	0	35	2757	0.728	11.094	0.838	9.417	0	0	0
340	16	32	67.727	16	0	0	38	3770.55	1.12	11.352	0.942	9.417	0	0	0
341	16	32	60	17	1	0	38	2976.75	1.53	12.513	1.3	9.417	0	0	0
342	15	32	59.091	17	0	0	41	3713.85	0.997	12.384	0.919	9.417	0	0	0
343	17	32	93.182	16	1	0	40	4400	1.82	10.32	1.37	9.417	1	1	0
344	15	38	65.909	13	1	0	40	3430.35	3.03	11.61	2.62	9.417	1	1	0
345	16	25	61.364	16	0	0	39	3740	0.782	14.319	1.1	9.417	0	0	0
346	18	35	55.909	17	0	0	42	3685.5	1.66	11.868	2.95	9.417	0	0	0
347	18	32	75.909	14	0	0	36	3118.5	1.87	13.287	2.48	9.417	0	0	0
348	18	29	52.727	16	0	0	39	3855.6	3.67	12.126	1.04	9.417	0	0	0
349	16	40	65.909	17	2	0	39	3374	2.11	14.448	0.683	9.417	0	0	0
350	16	35	67.273	14	5	0	42	4054.05	0.389	14.061	0.286	9.417	0	0	0
351	16	35	94.091	12	3	0	39	2750	4.05	12.513	1.52	9.417	0	0	0
352	15	31	93.182	14	3	0	32	2798	0.269	14.061	0.106	9.417	0	0	0
353	16	27	70.455	14	3	0	34	3345.3	0.757	13.029	0.519	9.417	0	0	0
354	16	36	74.545	6	2	0	30	1550	0.535	12.255	0.519	9.417	0	0	0
355	17	30	56.818	12	1	0	40	4082.4	1.1	11.61	1.58	9.417	0	0	0
356	18	35	66.364	16	4	0	39	3713.85	1.68	9.159	2.46	9.417	0	0	0
357	16	28	120.455	15	2	0	40	3798.9	2.74	11.997	1.65	9.417	1	1	0
358	16	33	93.182	17	1	0	40	2579.85	1.77	13.416	1.58	9.417	0	0	0
359	16	26	72.727	13	3	0	36	3175.2	1.51	7.482	1.15	9.417	0	0	0
360	15	27	93.182	12	1	0	39	4082.4	1.46	11.997	1.41	9.417	0	0	0
361	16	41	85	12	1	1	40	3090.15	0.367	10.836	0.588	9.546	0	0	1
362	18	18	105.909	8	0	1	40	4025.7	0.753	11.997	1.05	9.546	0	0	1
363	15	39	77.273	16	0	0	41	3883.95	2.16	11.094	2.27	9.546	1	1	0
364	16	35	71.818	17	1	0	39	3890	2.07	11.61	2.32	9.546	0	0	1
365	15	34	65.909	10	2	0	39	3203.55	0.504	10.707	0.695	9.546	0	0	0
366	15	32	122.273	16	1	1	38	3742.2	1.17	11.223	1.06	9.546	0	0	0
367	15	36	104.545	11	2	0	37	2920	0.133	12.384	0.197	9.546	0	0	1
368	17	37	51.818	17	0	0	40	3525	0.489	14.964	0.737	9.546	0	0	0
369	17	28	72.273	13	1	0	21	.	0.646	11.739	0.444	9.546	0	0	0
370	16	40	66.818	16	0	0	40	3450	2.3	15.222	3.11	9.546	1	1	0
371	16	32	63.636	17	2	0	41	4139.1	1.94	9.03	2.11	9.546	0	0	0
372	15	33	59.091	14	1	0	38	3790	0.424	13.029	1.41	9.546	0	0	0
373	15	36	82.273	14	0	0	38	3838	0.929	10.965	1.06	9.546	0	0	0
374	17	34	73.636	16	1	0	36	2891.7	1.77	12.9	1.75	9.546	0	0	0
375	17	34	110	17	0	0	39	4082.4	1.03	10.836	0.969	9.546	0	0	1
376	15	29	73.636	15	2	0	41	3855.6	0.803	11.223	0.678	9.546	0	0	0
377	16	29	95.455	14	0	0	37	3572.1	0.19	14.706	0.401	9.546	0	0	1
378	17	33	90	17	0	0	39	3175.2	1.95	12.9	1.87	9.546	0	0	0
379	17	31	93.182	14	2	0	39	4677.75	0.687	13.158	2.37	9.546	0	0	0
380	16	39	65.909	16	1	0	38	3090.15	1.46	14.448	2.18	9.546	1	1	1
381	15	33	81.818	17	0	0	40	3515.4	3.76	11.868	3.1	9.546	1	1	0
382	16	23	54.091	14	0	0	40	4196	1.63	14.319	0.976	9.546	0	0	0
383	15	41	89.545	17	1	0	40	2940	1.44	13.674	0.774	9.546	0	0	0
384	16	30	55	17	0	0	41	3855.6	0.186	9.546	0.273	9.546	0	0	0
385	17	35	56.818	12	2	0	38	2438.1	0.368	11.352	0.659	9.546	0	0	0
386	18	32	52.727	16	0	0	39	3373.65	4.08	11.352	2.6	9.546	1	1	0
387	17	21	60	12	0	0	39	4025.7	1.02	14.319	1.46	9.546	0	0	0
388	16	25	64.091	12	1	0	38	3260.25	1.43	12.255	1.16	9.546	0	0	0
389	16	40	65.909	16	1	0	38	3203.55	1.84	11.094	1.11	9.546	0	0	0
390	16	24	93.182	11	3	0	39	3285	0.324	12.642	1.43	9.546	0	0	0
391	18	34	85.909	16	2	0	39	4479.3	1.14	13.674	1.05	9.546	0	0	0
392	18	24	72.727	15	2	0	38	3487.05	0.861	11.223	1.38	9.546	0	0	0
393	16	25	79.545	12	1	0	28	1250	2.57	10.707	2.69	9.546	1	1	0
394	17	27	65.909	16	1	0	38	3061.8	0.518	11.352	1.38	9.546	0	0	0
395	16	30	57.727	16	0	0	39	3345.3	0.663	13.932	1.66	9.546	0	0	0
396	15	36	58.182	16	1	0	39	3345.3	0.95	13.803	0.744	9.546	0	0	0
397	15	29	49.091	17	1	0	37	3090.15	2.26	13.029	1.48	9.546	1	1	0
398	16	24	71.364	14	0	0	36	3373.65	3.15	11.352	3.05	9.546	1	1	0
399	16	35	89.091	14	1	0	39	3402	1.97	10.965	1.59	9.546	0	0	0
400	17	27	90.909	17	0	0	37	3402	0.468	10.965	0.752	9.546	0	0	0
401	16	22	61.818	16	0	0	41	4110.75	2.19	12.255	2.55	9.546	0	0	0
402	16	31	53.636	16	2	0	38	3373.65	1.36	15.093	1.04	9.546	1	1	0
403	15	38	79.545	16	6	0	39	3146.85	1.73	13.545	0.511	9.546	0	0	0
404	17	30	54.545	13	2	0	38	3065	0.251	21.93	0.427	9.546	0	0	0
405	15	23	93.182	11	1	1	37	2693.25	0.216	12.9	0.563	9.546	0	0	0
406	15	25	79.545	13	0	0	36	3061.8	1.49	11.352	0.949	9.546	1	0	0
407	15	24	118.182	12	1	1	39	3572.1	1.85	10.449	2.54	9.546	0	0	0
408	17	28	110	16	0	0	.	3203.55	1.59	12.771	1.84	9.546	0	0	0
409	17	40	78.182	13	1	0	39	3855	0.446	11.352	0.553	9.675	0	0	0
410	16	33	94.091	12	2	0	41	3203.55	0.808	10.578	1.5	9.675	0	0	0
411	15	40	60	16	0	0	39	3685.5	2.53	11.094	2	9.675	1	1	0
412	17	21	50.455	13	0	0	39	3657.15	0	20.382	0.297	9.675	0	0	0
413	17	39	89.091	16	2	0	24	803	0.509	11.868	0.688	9.675	0	0	0
414	16	35	79.091	16	1	0	34	2745	2.26	9.03	2.52	9.675	1	1	0
415	16	26	107.273	12	3	0	36	2712	0.159	11.61	0.44	9.675	0	0	0
416	16	33	56.364	16	1	0	35	2693.25	1.1	12.384	1.25	9.675	0	0	0
417	15	39	63.636	12	0	0	40	3770.55	1.33	10.707	1.24	9.675	0	0	0
418	16	31	61.818	17	0	0	41	3855.6	0.287	10.062	0.295	9.675	0	0	0
419	15	26	61.364	15	0	0	39	3572.1	0.907	12.126	1.11	9.675	1	1	0
420	16	38	68.182	16	0	0	39	2863.35	0.953	12.642	1.4	9.675	0	0	0
421	15	37	59.091	16	1	0	40	3649	1.08	12.384	0.633	9.675	1	1	0
422	17	38	58.182	17	3	0	38	3304	0.303	12.126	0.726	9.675	0	0	0
423	18	36	64.091	17	0	0	40	3149	1.63	14.964	1.05	9.675	0	0	0
424	15	36	70.909	16	0	0	40	3912.3	1.74	13.674	1.45	9.675	0	0	0
425	17	31	61.818	10	0	0	38	3685.5	1.12	13.416	0.533	9.675	0	0	0
426	16	30	80	14	2	0	38	2349	1.66	11.352	1.63	9.675	0	0	0
427	17	33	76.364	15	0	0	38	3680	0.884	14.448	1.27	9.675	0	0	0
428	16	33	44.545	15	0	0	39	2976.75	0	18.318	0.222	9.675	0	0	0
429	16	23	71.818	12	0	0	40	3283	0.804	14.706	1.62	9.675	0	0	0
430	17	25	63.636	16	0	0	39	3345.3	1.87	12.126	1.69	9.675	0	0	0
431	16	33	75	16	3	0	.	.	0.69	12.642	0.897	9.675	0	0	0
432	18	29	53.182	13	3	0	38	3118.5	1.53	12.513	1.66	9.675	0	0	0
433	17	21	45.909	9	1	0	38	3146.85	0.523	12.384	0.771	9.675	0	0	0
434	16	31	67.273	14	2	0	37	3146.85	2.83	10.965	2.23	9.675	0	0	0
435	16	37	62.273	17	3	0	39	3402	3.37	10.965	3.04	9.675	1	1	0
436	16	32	72.727	16	1	0	38	3827.25	1.71	13.029	1.88	9.675	0	0	0
437	17	31	68.182	12	2	0	37	3005.1	0.279	13.416	0.496	9.675	0	0	0
438	17	28	50	16	2	0	38	3600.45	0.189	15.738	0.32	9.675	0	0	0
439	18	22	79.091	13	0	0	40	3883.95	2.06	13.932	1.5	9.675	0	0	0
440	16	32	65.455	13	2	0	40	3798.9	8.23	11.223	3.68	9.675	0	0	0
441	17	24	78.636	14	1	1	38	2948.4	1.66	10.32	2.59	9.675	0	0	0
442	17	33	70.455	12	2	0	39	3940.65	2.12	13.545	1.55	9.675	0	0	0
443	16	36	76.818	16	4	0	40	3288.6	2.37	14.706	1.22	9.675	0	0	0
444	16	28	110.455	13	2	0	41	4507.65	0.051	12.642	0.118	9.675	0	0	0
445	16	39	102.273	12	6	0	38	3880	0.818	12.126	1.17	9.675	0	0	0
446	17	30	84.545	12	1	0	32	1430	0.098	14.19	0.278	9.675	0	0	0
447	17	38	81.818	16	2	0	38	4309.2	0.883	11.481	1.18	9.675	0	0	0
448	17	23	74.091	13	0	0	37	2551.5	2.08	14.835	0.771	9.675	0	0	0
449	16	21	95.455	12	2	1	35	2948.4	0.942	10.32	0.54	9.675	0	0	0
450	16	28	97.273	17	1	0	37	3515.4	1.65	12.642	0.989	9.675	0	0	0
451	16	26	54.545	11	0	0	39	2551.5	0.743	13.932	1.46	9.675	0	0	0
452	15	41	56.364	14	1	0	36	2730	0.034	13.545	0.284	9.804	0	0	1
453	17	30	75.909	17	0	0	39	2721.6	0.599	8.901	1.77	9.804	0	0	0
454	15	30	92.273	17	2	0	38	2835	0.626	10.062	0.819	9.804	0	0	0
455	18	25	87.273	11	0	0	40	4025.7	1.9	11.223	2.56	9.804	0	0	0
456	15	41	90	16	1	0	41	3685.5	0.703	12.255	1.66	9.804	0	0	0
457	15	26	59.545	12	1	0	33	1277	1.18	11.739	0.797	9.804	0	0	0
458	16	26	86.364	14	.	0	40	3410	2.14	11.223	1.61	9.804	1	1	0
459	15	31	96.364	16	1	0	37	3231.9	2.36	11.739	2.96	9.804	0	0	0
460	18	32	65.909	16	0	0	37	3090.15	1.01	13.158	0.872	9.804	0	0	0
461	17	30	84.091	16	1	0	40	4734.45	1.16	10.32	1.4	9.804	0	0	0
462	15	38	100	15	0	0	39	3403	0.081	12.384	0.136	9.804	0	0	0
463	15	39	95.455	17	1	0	38	3487.05	0.973	10.062	1	9.804	0	0	0
464	16	24	97.727	13	1	0	40	4167.45	1.18	11.997	1.43	9.804	0	0	0
465	15	38	74.545	16	1	0	39	4137	0.27	8.901	0.6	9.804	0	0	0
466	16	38	88.182	13	0	1	42	4174	1.01	11.094	1.39	9.804	0	0	0
467	15	30	60	16	0	0	39	3430.35	0.129	13.416	0.555	9.804	0	0	0
468	16	35	78.182	17	1	0	41	4195.8	0.84	11.481	1.15	9.804	0	0	0
469	18	34	89.091	14	0	0	39	3741	1.21	11.868	1.74	9.804	1	1	0
470	18	34	60.909	16	0	0	40	3628.8	4.83	15.351	1.26	9.804	1	0	0
471	15	37	56.818	16	0	0	41	3633	2.17	13.803	1.43	9.804	0	0	0
472	15	35	61.364	17	1	0	38	3628.8	2.04	10.191	2.32	9.804	1	1	0
473	16	36	68.182	17	1	0	39	3685.5	0.512	13.287	0.672	9.804	1	1	0
474	16	33	102.273	13	0	0	39	2948.4	1.6	12.9	1.64	9.804	0	0	0
475	16	24	54.091	15	0	0	41	3487.05	1.75	13.545	1.67	9.804	0	0	0
476	16	39	70.455	17	1	0	39	3515.4	0.686	11.997	1.12	9.804	0	0	0
477	16	40	69.545	16	1	0	40	3316.95	1.29	12.642	1.64	9.804	0	0	0
478	17	40	66.364	17	0	0	38	3410	1.23	15.222	0.705	9.804	0	0	0
479	16	25	85.455	13	2	0	37	3345.3	0.681	11.61	0.608	9.804	0	0	0
480	17	29	62.273	15	1	0	39	3147	0.943	10.32	1.15	9.804	0	0	0
481	16	29	59.091	12	3	0	40	3798.9	0.908	11.481	1.43	9.804	0	0	0
482	15	41	78.636	12	5	0	37	3521	1.25	15.609	1.19	9.804	0	0	0
483	16	31	63.636	14	3	0	39	3912.3	1.91	14.964	2.22	9.804	0	0	0
484	17	26	55	16	0	0	30	1580	0.091	13.416	0.3	9.804	0	0	0
485	17	34	62.727	14	2	0	39	3657.15	1.61	13.029	2.25	9.804	0	0	0
486	16	23	54.545	14	1	0	38	3543.75	0.306	13.803	0.647	9.804	0	0	1
487	17	39	56.818	16	0	0	38	2855	2.4	11.223	2.78	9.804	0	0	0
488	18	35	140.909	16	1	0	38	5471.55	0.818	12.126	1.5	9.804	0	0	1
489	18	40	64.091	13	7	0	38	3430.35	1.35	11.61	1.59	9.804	0	0	0
490	16	24	68.182	14	1	0	40	3515.4	0.046	10.191	0.188	9.804	0	0	0
491	18	25	86.364	15	0	0	40	2948.4	2.13	11.094	1.87	9.804	0	0	0
492	16	21	61.364	14	0	0	41	4025.7	4.07	11.094	2.82	9.804	0	0	0
493	17	33	87.273	14	2	0	37	2920.05	0.402	14.706	0.607	9.804	0	0	0
494	15	35	123.636	13	3	0	39	3940.65	2.94	11.094	3.18	9.804	0	0	0
495	15	27	84.091	16	2	0	39	3175.2	0.193	12.771	2.08	9.804	1	1	0
496	15	33	67.727	11	2	0	41	4139.1	1.57	14.061	1.49	9.804	0	0	0
497	17	40	76.364	15	6	0	39	3891	0.309	10.062	0.257	9.804	0	0	1
498	18	30	65	14	1	0	40	3628.8	1.24	13.803	0.739	9.804	0	0	0
499	15	30	56.818	15	1	0	38	2948.4	1.16	11.352	1.27	9.804	0	0	0
500	16	37	90.909	17	4	0	38	3922	1.09	9.933	0.604	9.804	0	0	0
501	16	40	70.455	16	5	0	39	4110.75	1.43	9.804	1.47	9.804	0	0	0
502	15	32	76.818	16	4	0	39	3203.55	0.706	12.255	0.871	9.804	0	0	0
503	17	19	55.909	12	0	0	37	3061.8	1.43	12.642	1.35	9.804	0	0	0
504	16	35	99.091	16	4	0	40	3260.25	0.064	12.9	0.251	9.804	0	0	0
505	17	24	55.455	12	1	0	38	2835	2.74	12.255	2.19	9.804	0	0	0
506	16	29	92.273	12	1	0	38	3288.6	1.13	11.223	2.08	9.804	0	0	0
507	17	24	55.455	15	1	0	38	3203.55	0.731	12.384	0.511	9.804	0	0	0
508	16	36	104.545	14	4	0	39	3798.9	1.3	11.481	1.39	9.933	0	0	0
509	18	18	76.364	11	0	0	40	3090.15	0.998	11.61	1.6	9.933	0	0	0
510	16	41	68.182	12	5	0	36	2721.6	0.462	9.288	0.96	9.933	0	0	0
511	17	40	75.455	13	1	0	40	3827.25	1.01	11.61	1.02	9.933	1	1	0
512	15	37	89.091	16	0	0	40	4309.2	3.24	9.804	2.99	9.933	1	1	1
513	17	25	64.545	16	1	1	40	3315	0.433	12.126	0.812	9.933	0	0	0
514	15	31	59.091	16	0	0	40	3360	0.018	11.997	0.125	9.933	0	0	0
515	17	30	59.091	16	1	0	39	3420	1.95	12.384	1.69	9.933	0	0	0
516	16	28	94.545	13	1	0	38	3000	1.67	11.352	1.61	9.933	0	0	0
517	16	30	102.273	15	2	0	39	3909	0.847	12.513	1.03	9.933	1	1	0
518	17	28	75	16	0	0	40	3798.9	0.633	14.061	0.935	9.933	0	0	0
519	18	29	63.636	12	0	0	39	3713.85	0.681	12.771	0.763	9.933	0	0	0
520	15	35	77.273	6	1	0	39	3695	0.933	12.384	1.53	9.933	0	0	0
521	15	35	111.364	13	0	0	29	1505	1.32	12.255	1.05	9.933	0	0	0
522	15	38	59.545	17	1	0	39	3402	1.2	11.481	1.05	9.933	1	1	1
523	16	23	80.909	12	1	0	37	3430.35	0.504	13.932	0.762	9.933	0	0	0
524	16	35	65.455	17	0	0	40	3600.45	1.2	11.997	1.12	9.933	0	0	0
525	18	30	69.091	12	1	0	38	3430.35	1.08	14.964	1.26	9.933	0	0	1
526	16	33	60	17	0	0	40	3402	1.1	13.416	0.751	9.933	0	0	0
527	16	31	91.818	16	0	0	40	3770.55	1.14	10.707	1.33	9.933	0	0	0
528	17	31	60	16	1	0	30	1207	1.02	9.933	1.23	9.933	0	0	0
529	15	38	76.818	16	1	0	37	2721.6	2.03	10.191	2.04	9.933	0	0	0
530	16	34	52.273	16	0	0	41	3515.4	1.32	14.319	0.856	9.933	0	0	1
531	16	36	59.091	17	0	0	41	3674	3.86	14.061	3.26	9.933	0	0	0
532	15	40	94.091	16	2	0	39	3220	2.73	12.255	2.02	9.933	0	0	0
533	15	35	92.727	17	0	0	38	2626	3.11	11.868	2.43	9.933	0	0	0
534	15	36	130.909	16	0	0	40	3883.95	0.942	16.383	0.385	9.933	0	0	1
535	16	35	59.091	12	4	0	39	3231.9	0.217	17.286	0.261	9.933	0	0	0
536	16	25	62.727	13	0	0	38	3090.15	1.22	13.545	0.532	9.933	1	1	0
537	15	26	72.727	16	0	0	40	3203.55	0.437	12.642	0.393	9.933	0	0	0
538	17	24	51.818	14	0	0	40	3215	1.25	14.061	1.08	9.933	0	0	0
539	17	30	68.182	10	3	0	40	3742.2	2.47	9.804	1.65	9.933	0	0	0
540	16	34	105.455	14	4	0	40	3969	0.857	12.255	1.25	9.933	0	0	0
541	18	21	58.182	12	0	1	40	3405	0.994	13.029	1.69	9.933	0	0	0
542	18	29	80.909	16	2	0	39	3118.5	1.41	11.481	1.31	9.933	0	0	0
543	16	27	93.182	16	0	0	41	3402	1.31	11.997	1.38	9.933	1	1	0
544	16	28	50	12	1	0	39	3515.4	0.817	13.545	1.49	9.933	0	0	0
545	16	40	99.091	16	5	0	38	3883.95	1.52	11.868	2.25	9.933	0	0	0
546	16	36	74.091	14	6	0	40	4450	2.32	12.384	1.85	9.933	0	0	0
547	16	26	86.364	13	2	0	39	3487.05	1.22	12.126	1.03	9.933	0	0	0
548	16	31	72.727	14	2	0	40	3827.25	2.31	12.513	1.97	9.933	0	0	0
549	16	36	57.727	13	1	0	35	2324.7	3.41	8.772	2.83	9.933	1	1	0
550	16	20	88.636	13	0	0	39	3827.25	2.17	13.803	1	9.933	0	0	0
551	16	23	95.455	16	0	0	40	4110.75	1.14	14.577	0.881	9.933	0	0	0
552	18	29	72.727	14	3	0	39	3402	1.4	16.77	0.889	9.933	0	0	0
553	16	23	73.636	16	0	0	39	3713.85	1.66	16.383	1.73	9.933	0	0	0
554	18	30	62.727	12	2	0	38	3402	2.8	11.481	2.65	9.933	0	0	0
555	18	20	90	12	0	0	34	3146.85	1.3	10.062	1.79	9.933	0	0	1
556	17	32	78.182	13	0	0	41	3288.6	0.932	13.803	1.3	9.933	0	0	0
557	16	26	100	12	0	0	40	4224.15	0.578	11.481	0.603	9.933	0	0	0
558	15	42	101.364	16	1	0	40	3912.3	1.21	10.965	1.13	9.933	0	0	0
559	16	24	76.364	14	1	0	39	3515.4	0.773	13.029	1.6	9.933	0	0	0
560	16	27	72.727	12	3	0	39	3772	0.124	13.803	0.615	9.933	0	0	0
561	15	27	75	16	2	0	36	2948.4	0.518	11.868	0.301	9.933	0	0	0
562	15	21	69.091	3	1	0	41	3997.35	0.326	13.029	0.728	9.933	0	0	0
563	16	20	61.818	11	0	0	41	3487.05	1.46	13.158	1.22	9.933	0	0	0
564	16	29	80.909	12	3	0	39	2579.85	1.44	10.707	1.56	9.933	0	0	0
565	18	33	63.636	14	1	0	40	3883.95	1.13	12.771	1.54	10.062	0	0	0
566	17	38	71.364	12	0	0	41	3855.6	2.03	16.899	2.28	10.062	0	0	0
567	17	26	67.273	14	0	0	40	3855	1.14	13.416	1.38	10.062	0	0	1
568	17	36	70.455	16	0	0	41	3555	0.825	16.125	0.491	10.062	0	0	0
569	17	33	60	16	1	1	40	3146.85	0.682	11.094	0.855	10.062	0	0	0
570	15	38	59.091	17	2	0	38	3680	0.645	12.384	0.508	10.062	0	0	0
571	16	38	48.636	16	0	0	41	3146.85	0.424	13.416	0.417	10.062	0	0	0
572	17	30	61.364	16	1	0	41	4677.75	1.37	13.029	1.58	10.062	0	0	0
573	18	34	58.182	17	0	0	39	3260.25	0.459	13.287	0.723	10.062	0	0	0
574	15	32	59.545	13	1	0	39	3827.25	1.3	13.158	1.31	10.062	0	0	0
575	16	33	56.818	17	0	0	40	3770.55	1.48	11.094	1.31	10.062	0	0	0
576	17	29	57.727	17	0	0	40	3800	0.696	11.61	0.954	10.062	0	0	1
577	15	34	68.182	17	0	0	35	2523.15	1.27	11.352	1.94	10.062	1	1	0
578	16	34	53.182	16	1	0	39	3628.8	0.389	13.029	0.656	10.062	0	0	0
579	16	39	67.727	17	0	0	39	3055	1.27	12.771	2.18	10.062	0	0	0
580	17	32	61.818	16	0	0	40	3316.95	1.41	11.352	1.46	10.062	0	0	0
581	17	30	85	13	1	0	40	3231.9	1.33	11.094	0.91	10.062	0	0	0
582	17	31	69.545	16	0	0	40	4479.3	0.737	15.609	0.574	10.062	0	0	0
583	15	33	49.545	17	0	0	41	3940.65	0.298	13.803	1.32	10.062	0	0	0
584	16	29	70	12	0	0	40	3748	1.61	13.932	0.945	10.062	0	0	0
585	15	31	80.455	15	0	0	40	3685.5	2.5	12.384	1.87	10.062	0	0	0
586	18	34	81.818	14	0	0	37	3543.75	1.36	14.319	0.616	10.062	0	0	0
587	16	33	63.636	16	1	0	39	3657.15	5.37	12.642	3.26	10.062	1	1	0
588	16	33	72.727	17	1	0	38	3912.3	0.826	13.545	0.834	10.062	1	1	1
589	16	38	64.091	16	1	0	40	3345.3	0.915	11.61	1.33	10.062	0	0	0
590	15	36	62.273	17	1	0	38	2976.75	0.833	16.899	0.689	10.062	0	0	0
591	16	31	62.727	17	0	0	41	3713.85	1.48	14.964	0.883	10.062	0	0	0
592	15	30	62.273	15	2	0	39	3176	0.469	11.739	0.437	10.062	0	0	0
593	16	33	47.727	16	0	0	40	3969	0.891	17.286	0.893	10.062	0	0	0
594	15	36	57.727	17	0	0	35	2353.05	1.01	12.384	0.67	10.062	0	0	0
595	16	33	60.455	14	2	0	39	3033.45	0.045	9.288	0.204	10.062	0	0	0
596	16	36	59.091	17	0	0	38	3170	1.78	14.964	2.12	10.062	0	0	0
597	16	26	90	14	3	0	39	3742.2	0.794	12.513	0.708	10.062	1	1	0
598	16	27	56.364	13	0	0	38	2470	0.552	12.384	1.1	10.062	1	1	0
599	16	38	60	16	5	0	40	3628.8	1.7	14.061	1.27	10.062	0	0	0
600	16	36	60	14	2	0	39	3685.5	0.854	12.384	1.35	10.062	0	0	0
601	16	30	67.273	17	0	0	39	3231.9	1.1	11.997	1.26	10.062	0	0	0
602	17	35	104.091	16	0	0	41	4402	1.74	11.61	1.91	10.062	0	0	0
603	15	23	65.909	16	0	0	37	2664.9	2.41	13.674	1.76	10.062	0	0	0
604	15	35	66.364	16	1	0	41	3742.2	0.009	16.383	0.513	10.062	0	0	0
605	18	22	68.182	15	0	0	38	3543.75	0.35	13.416	0.905	10.062	0	0	0
606	18	32	68.182	14	1	0	38	3247	0.204	9.933	0.484	10.062	0	0	0
607	17	32	67.273	17	1	0	38	3373.65	0.086	15.48	0.305	10.062	0	0	0
608	16	24	63.636	16	0	0	40	3912.3	2.37	10.707	2.19	10.062	0	0	0
609	18	31	67.727	14	1	0	38	2891.7	0.159	13.674	0.702	10.062	0	0	0
610	17	28	53.636	15	1	0	40	3600.45	1.34	13.545	1.71	10.062	0	0	0
611	16	30	50	16	2	0	38	3487.05	3.94	10.32	3.79	10.062	1	1	0
612	16	24	65.909	13	1	0	41	3808	1.08	12.9	0.907	10.062	0	0	0
613	16	22	49.545	16	0	0	39	3316.95	2.27	13.545	1.11	10.062	0	0	0
614	16	30	55.455	16	2	0	39	3770.55	0.307	13.932	0.529	10.062	0	0	0
615	15	29	85.909	14	2	0	39	3934	3.08	11.997	1.87	10.062	0	0	0
616	15	22	90.909	12	0	0	40	4904.55	3.16	12.513	3.25	10.062	0	0	0
617	16	37	60.455	12	0	0	39	2864	1.4	10.965	2.01	10.062	0	0	0
618	16	20	60.909	10	0	1	40	3175.2	1.02	12.384	1.42	10.062	0	0	0
619	16	26	95.455	16	0	0	37	3175.2	0.987	12.255	0.771	10.062	1	1	1
620	17	24	80.909	15	0	0	39	3883.95	1.24	11.997	0.901	10.062	0	0	0
621	16	36	100	14	2	0	37	3033.45	0.508	13.932	0.635	10.062	0	0	1
622	15	26	52.727	15	2	0	37	3118.5	1.36	11.223	1.25	10.062	0	0	0
623	16	16	79.091	6	0	0	41	3458.7	1.41	11.997	1.16	10.062	0	0	0
624	17	38	63.636	17	0	0	40	3118.5	0.78	12.384	1.28	10.062	0	0	0
625	16	41	71.818	9	3	0	41	3373.65	0.811	10.062	0.854	10.191	0	0	0
626	16	39	93.182	12	1	0	39	3572.1	1.05	13.416	1.22	10.191	0	0	0
627	17	24	79.545	13	1	0	40	3628.8	1.17	12.126	1.04	10.191	0	0	0
628	17	27	53.636	16	0	0	41	2805	0.672	12.642	0.822	10.191	0	0	0
629	17	39	59.091	17	2	0	18	.	1.55	12.771	2.14	10.191	0	0	0
630	17	24	60	14	0	0	40	3430	0.642	14.964	0.85	10.191	0	0	0
631	15	41	58.182	17	2	0	40	3680	1.2	12.642	1.91	10.191	1	1	0
632	15	34	110.455	12	0	0	40	4082.4	1.44	12.126	2.06	10.191	0	0	0
633	18	31	70.455	12	1	0	40	4420	0.432	13.803	0.721	10.191	0	0	0
634	16	30	100	15	2	0	39	3883.95	0.619	12.384	0.585	10.191	0	0	0
635	17	42	52.273	16	2	0	37	3179	1.54	17.157	1.94	10.191	0	0	0
636	15	40	71.818	16	1	0	38	3572.1	1.1	11.094	1.33	10.191	0	0	1
637	18	30	56.364	17	0	0	38	3146.85	1.95	12.642	2.34	10.191	0	0	0
638	15	35	97.727	16	2	0	39	3827.25	1.25	13.287	2.31	10.191	0	0	1
639	17	34	69.545	16	0	0	40	3290	1.18	13.287	1.32	10.191	0	0	0
640	16	30	62.727	17	0	0	36	2806.65	1.04	12.126	1.05	10.191	0	0	0
641	17	32	90.455	16	1	0	39	3345.3	1.49	13.158	1.77	10.191	0	0	0
642	15	33	77.273	16	0	0	40	3657.15	2.25	12.384	2.19	10.191	0	0	0
643	18	38	63.636	16	0	0	39	3035	2.85	15.093	2.6	10.191	0	0	0
644	15	39	63.636	14	2	0	31	2051	3.32	13.287	2.84	10.191	1	1	0
645	15	41	68.182	14	1	0	39	3827.25	2.09	11.352	1.66	10.191	0	0	0
646	16	30	70.455	17	0	0	39	2905	1.51	16.254	1.44	10.191	0	0	0
647	17	38	65	16	0	0	39	2776	0.629	11.739	1.09	10.191	0	0	0
648	15	29	63.182	16	0	0	39	3430.35	1.53	11.997	0.962	10.191	0	0	1
649	16	42	67.273	12	2	0	38	3033.45	3.13	9.933	3.65	10.191	0	0	0
650	15	31	60	16	1	0	36	2628	1.65	13.803	0.869	10.191	0	0	0
651	15	32	70.455	13	1	0	39	3827.25	2.29	13.674	1.93	10.191	1	1	0
652	15	38	57.727	17	1	0	38	3316.95	0.329	15.351	0.385	10.191	0	0	0
653	18	32	72.727	16	0	0	39	2920.05	2.83	10.707	1.18	10.191	1	0	0
654	18	34	79.545	16	1	0	40	3820	1.82	13.287	1.61	10.191	0	0	0
655	17	35	61.364	14	1	0	39	3033.45	2.24	11.868	2.19	10.191	1	1	0
656	16	41	68.182	15	1	0	40	3700	1.25	12.513	1.39	10.191	1	1	0
657	15	27	73.636	16	1	0	38	3175.2	1.09	11.094	1.33	10.191	0	0	0
658	17	34	82.727	17	3	0	37	2891.7	1.16	11.868	1.26	10.191	0	0	0
659	17	31	70	14	1	0	35	2636.55	0.253	11.352	0.352	10.191	0	0	0
660	17	37	68.182	17	1	0	39	4139	0.153	14.061	0.743	10.191	0	0	0
661	15	30	62.273	14	2	0	39	3742.2	0.767	13.803	0.569	10.191	0	0	0
662	17	35	113.636	14	3	0	34	2010	0.928	10.836	1.16	10.191	1	1	0
663	17	40	68.182	14	3	0	39	3373.65	1.11	12.126	1.13	10.191	0	0	0
664	16	30	68.636	16	1	0	38	3798.9	1.56	11.868	2.03	10.191	0	0	0
665	17	30	81.818	13	1	0	39	2976.75	0.717	11.481	0.705	10.191	0	0	0
666	16	30	68.636	16	0	0	36	2324.7	1.29	11.481	0.988	10.191	0	0	0
667	16	35	125.455	14	4	0	41	3345.3	0.932	13.287	0.684	10.191	0	0	0
668	17	26	95.455	16	0	0	40	3146.85	1.6	11.61	1.22	10.191	0	0	0
669	16	29	68.182	15	2	0	41	3050	0.939	12.255	1.32	10.191	0	0	0
670	16	26	50.909	14	1	0	40	3288.6	0.157	13.287	0.854	10.191	0	0	0
671	16	26	75.455	16	0	0	42	3770.55	1.31	12.642	2.87	10.191	0	0	0
672	16	36	72.727	12	2	0	37	4025.7	0.438	12.642	0.564	10.191	0	0	1
673	16	38	60.909	17	0	0	24	.	0.968	14.964	1.25	10.191	0	0	0
674	16	25	68.182	16	0	0	41	3430.35	0.466	18.576	0.932	10.191	0	0	0
675	16	31	61.364	12	2	0	39	3883.95	0.466	12.126	0.616	10.191	0	0	0
676	16	34	73.636	16	0	0	41	4195.8	1.06	13.416	1.77	10.191	0	0	0
677	16	39	47.273	16	5	0	34	2455	0.875	13.545	1.15	10.191	0	0	1
678	16	39	75.455	16	4	0	39	4150	1.5	10.965	1.44	10.191	1	1	0
679	18	24	51.364	14	0	0	40	3833	0	20.382	0.534	10.191	0	0	0
680	15	30	53.636	13	3	0	37	3742.2	2.32	13.029	2.3	10.191	1	1	0
681	16	29	60.455	14	2	0	39	3203.55	3.24	11.481	1.63	10.191	0	0	0
682	17	34	64.545	14	2	0	40	3601	3.16	10.32	2.58	10.191	0	0	0
683	16	32	93.636	16	2	0	39	3487.05	4.32	10.578	3	10.191	1	1	0
684	17	23	106.818	16	0	0	40	4110.75	2.32	13.287	2.23	10.191	0	0	0
685	16	34	80	12	3	0	40	3855.6	2.28	12.126	0.85	10.191	0	0	0
686	15	22	51.818	16	0	0	42	4252.5	2.75	13.029	2.23	10.191	0	0	0
687	16	27	79.545	14	2	0	39	3657.15	1.44	12.126	1.45	10.191	0	0	0
688	15	27	79.545	16	3	0	40	4422.6	0.025	16.254	0.11	10.191	0	0	0
689	17	29	90	14	0	0	39	3288.6	1.24	12.255	1.08	10.191	0	0	0
690	16	34	90	16	2	0	37	2693.25	0.274	12.384	0.912	10.191	0	0	0
691	16	29	59.091	13	2	0	39	3628.8	0.511	11.61	0.872	10.191	0	0	0
692	15	29	65.455	12	2	0	39	3146.85	0.597	10.836	0.722	10.191	0	0	0
693	16	26	54.545	13	2	0	39	3402	2.66	11.739	2	10.191	0	0	0
694	16	33	84.091	14	2	0	38	3033.45	5.86	12.513	1.9	10.191	1	1	0
695	16	37	83.636	14	4	0	39	3288.6	0.628	13.287	0.863	10.191	0	0	0
696	16	18	50	11	0	0	39	3146.85	1	11.094	0.909	10.191	0	0	0
697	17	27	96.364	12	1	1	40	3402	0.332	11.997	0.398	10.191	0	0	0
698	15	36	87.727	8	2	1	41	3600.45	0	15.48	0.126	10.32	1	1	0
699	16	37	53.182	17	2	0	40	3090.15	1.57	13.158	1.79	10.32	1	1	0
700	15	27	59.091	14	0	0	39	3742.2	1.76	12.384	1.18	10.32	0	0	0
701	16	34	74.091	17	2	0	38	4025.7	0.308	11.868	1.15	10.32	0	0	0
702	18	35	63.636	17	2	0	39	3033.45	0.934	12.513	1.14	10.32	0	0	0
703	17	34	68.636	17	3	0	36	2806.65	0.815	12.513	0.831	10.32	0	1	0
704	15	42	68.636	17	1	0	39	3750	3.19	9.288	3.04	10.32	1	1	0
705	17	27	53.636	16	0	0	41	4082.4	0.725	10.578	0.717	10.32	1	1	0
706	17	26	68.182	12	0	0	37	2920	0.872	12.384	1.03	10.32	0	0	0
707	16	21	73.636	15	0	0	39	3770.55	0.678	11.868	0.544	10.32	0	0	0
708	18	29	81.818	12	3	0	41	4649.4	0.645	13.674	0.994	10.32	0	0	0
709	16	31	67.273	16	2	0	39	4170	3.43	11.481	2.07	10.32	0	0	0
710	15	36	72.273	17	0	0	40	3912.3	2.3	11.997	1.81	10.32	0	0	0
711	17	34	81.818	14	2	1	40	4580	1.74	12.642	2.38	10.32	0	0	0
712	16	28	100	13	0	0	38	3175.2	0.707	13.158	0.974	10.32	0	0	0
713	18	34	60.909	16	0	0	38	3458.7	1.41	14.319	1.38	10.32	0	0	0
714	15	26	54.545	15	1	0	40	3657.15	0.222	13.674	0.473	10.32	0	0	0
715	17	27	70.455	16	0	0	39	3969	3	14.964	1.43	10.32	0	0	0
716	15	39	103.636	16	0	0	39	3565	0.241	14.448	0.64	10.32	0	0	0
717	16	38	61.364	17	0	0	37	2976.75	2.64	12.513	2.31	10.32	0	0	0
718	17	33	61.818	17	0	0	39	3430.35	1.18	12.513	1.51	10.32	0	0	0
719	15	36	70.909	17	2	0	37	3288.6	1.19	10.578	0.987	10.32	0	0	0
720	15	32	56.818	17	1	0	42	4420	0.813	14.835	1.16	10.32	0	0	0
721	16	28	73.182	12	0	0	40	3685.5	0.95	12.255	0.937	10.32	0	0	0
722	16	34	63.636	17	0	0	39	3592	0.8	12.126	0.953	10.32	0	0	0
723	16	29	55.455	17	1	0	40	3345.3	0.029	12.642	0.096	10.32	1	1	0
724	18	31	57.727	16	0	0	40	3288.6	2.14	14.061	2	10.32	0	0	0
725	17	30	75	16	1	0	35	3143	0.937	11.868	1.14	10.32	0	0	0
726	16	37	67.273	14	0	0	41	3373.65	1.3	11.868	1.36	10.32	0	0	0
727	18	30	69.545	16	0	0	39	3231.9	0.87	11.352	0.67	10.32	0	0	0
728	16	34	81.818	17	1	0	40	3912.3	1.98	9.675	1.85	10.32	0	0	0
729	18	30	57.727	16	0	0	39	3402	0.901	11.094	1.15	10.32	0	0	0
730	17	33	72.727	16	1	0	39	3090.15	1.02	11.868	1.29	10.32	0	0	0
731	16	33	87.273	17	1	0	39	3855.6	1.96	12.642	2.02	10.32	0	0	0
732	18	33	109.091	17	0	0	39	3883.95	2.24	13.545	2.01	10.32	0	0	0
733	16	31	60.455	16	1	0	39	3790	0.846	12.642	1.22	10.32	0	0	0
734	16	39	98.182	16	0	0	39	3129	1.94	11.481	1.72	10.32	0	0	0
735	16	40	95.455	17	0	0	41	4592.7	2.62	11.997	2.81	10.32	0	0	0
736	17	30	57.727	17	0	0	40	3320	1.56	15.867	1.39	10.32	0	0	0
737	15	37	75.909	17	0	0	39	3316.95	2.13	13.416	1.13	10.32	0	0	0
738	17	33	97.727	17	2	0	39	4280.85	1.48	10.965	1.55	10.32	1	1	0
739	16	35	66.364	16	0	0	37	3458.7	1.31	13.158	1.35	10.32	0	0	0
740	17	29	72.727	16	0	0	41	3713.85	1.09	13.545	0.734	10.32	1	1	0
741	16	32	70.455	11	0	0	39	3600.45	0.982	11.868	1.28	10.32	0	0	0
742	15	37	57.727	17	2	0	38	3146.85	0.412	17.802	0.413	10.32	0	0	0
743	17	31	75	16	1	0	40	3288.6	0.908	13.932	0.502	10.32	0	0	0
744	16	31	57.273	17	0	0	41	3231.9	1.48	9.546	1.39	10.32	0	0	0
745	16	30	72.273	17	0	0	42	3798.9	2.02	10.965	1.46	10.32	0	0	0
746	16	39	99.545	15	1	0	39	3463	1.63	11.094	1.41	10.32	0	0	0
747	16	39	136.364	13	3	0	39	4353	0.634	12.642	0.852	10.32	0	0	0
748	16	34	105	14	4	0	38	3061.8	2.05	12.255	2.21	10.32	0	0	1
749	18	25	75	14	2	0	36	3061.8	0.506	10.449	0.63	10.32	0	0	0
750	17	29	104.545	15	3	0	35	2806.65	2.85	9.675	1.98	10.32	1	1	0
751	16	22	47.727	16	0	0	25	690	0.055	15.609	0.81	10.32	0	0	0
752	16	31	50.909	13	1	0	37	2705	1.66	13.545	1.2	10.32	0	0	0
753	17	27	93.182	14	1	0	41	3855.6	0.935	12.9	1.57	10.32	0	0	0
754	16	32	69.091	17	2	0	38	2835	0.06	17.544	0.124	10.32	0	0	0
755	15	34	56.364	17	0	0	36	2664.9	2.84	12.642	1.53	10.32	0	0	0
756	16	35	56.364	13	0	0	40	2835	1.76	11.868	2.49	10.32	0	0	0
757	17	37	73.636	17	1	0	38	4070	0.458	15.093	1.01	10.32	0	0	0
758	16	30	84.091	15	2	0	39	3090.15	3.26	8.385	3.03	10.32	1	1	0
759	16	30	56.818	16	2	0	41	3997.35	2.27	11.481	1.53	10.32	0	0	0
760	17	29	64.091	16	2	0	40	3231.9	0.167	14.448	0.625	10.32	0	0	0
761	16	35	104.545	15	4	0	40	3231.9	0.583	10.191	0.292	10.32	0	0	0
762	17	33	53.182	16	2	0	39	3657.15	3	11.997	3.48	10.32	0	0	0
763	17	26	100	13	3	1	41	4054.05	0.898	9.804	2.18	10.32	0	0	0
764	17	22	53.182	16	0	0	40	3288.6	0.929	13.416	0.997	10.32	0	0	0
765	16	31	63.636	13	4	0	37	3458.7	0.969	13.803	0.986	10.32	0	0	0
766	17	30	55.909	14	3	0	39	3628.8	0.014	18.834	0.66	10.32	0	0	0
767	16	33	77.273	13	2	0	40	3600.45	1.53	13.545	1.44	10.32	0	0	0
768	16	30	67.273	14	2	0	40	4507.65	1.13	11.739	0.926	10.32	0	0	0
769	17	18	54.545	12	0	0	38	3458.7	1.94	10.578	1.62	10.32	0	0	0
770	15	26	115.909	11	4	1	38	3628.8	1.76	9.933	2.48	10.32	1	1	0
771	18	22	64.545	15	0	0	37	3316.95	5.47	13.029	3.66	10.32	0	0	0
772	16	24	63.636	16	0	0	36	3090.15	0.674	10.707	1.36	10.32	0	0	0
773	15	27	79.545	16	2	0	38	3118.5	2.31	10.062	1.3	10.32	0	0	0
774	16	28	68.182	15	1	0	40	3543.75	1	11.868	0.971	10.32	0	0	0
775	16	29	85	16	3	0	41	4280.85	0.589	10.191	1.36	10.32	0	0	0
776	18	31	81.818	15	4	0	39	3288.6	1.98	11.352	2.25	10.32	1	1	0
777	15	22	77.273	16	0	0	38	3260.25	1.14	15.093	0.795	10.32	0	0	0
778	15	27	71.818	16	1	0	39	3742.2	1.73	15.093	1.19	10.32	1	0	0
779	16	23	70.455	16	0	0	39	3175.2	6.47	18.06	2.16	10.32	1	0	0
780	17	29	75	16	2	0	39	3912.3	0.577	12.255	1.2	10.32	0	0	0
781	16	25	74.545	14	1	0	36	2891.7	0.02	13.158	0.6	10.32	0	0	0
782	16	35	83.182	12	3	0	38	3373.65	1.4	10.191	1.1	10.32	0	0	0
783	16	31	61.364	16	2	0	39	3600.45	0.985	12.255	1.47	10.32	0	0	0
784	15	28	63.636	14	2	0	39	3752	0.299	13.803	0.858	10.32	0	0	0
785	16	35	88.636	12	0	0	36	2401	0.857	11.739	1.3	10.32	0	0	0
786	17	35	59.091	12	2	0	39	3430.35	2.33	15.996	0.879	10.32	0	0	0
787	16	28	63.636	13	2	0	.	3445	0.264	14.319	0.803	10.32	0	0	0
788	16	34	69.545	12	0	0	41	4280.85	2.62	10.191	1.35	10.32	1	1	0
789	16	28	59.091	16	0	0	37	2920.05	1.08	11.997	1.76	10.32	0	0	0
790	17	26	93.636	12	1	1	39	2976.75	0.675	9.804	0.734	10.32	0	0	0
791	18	24	62.273	11	0	0	42	3685.5	0	18.447	0.12	10.449	0	0	0
792	16	24	79.091	10	2	1	39	3260.25	0.708	11.997	1.13	10.449	0	0	0
793	16	29	114.545	12	2	0	18	.	0.979	12.255	1.02	10.449	0	0	0
794	15	27	59.091	16	0	0	40	3345.3	1.32	8.127	2.52	10.449	0	0	0
795	16	32	106.818	14	1	0	39	3487.05	0.681	9.159	1.27	10.449	0	0	0
796	16	38	67.273	16	2	0	39	4337.55	1.54	10.578	2.11	10.449	0	0	0
797	17	33	61.364	16	0	0	41	3969	1.35	13.545	2.35	10.449	0	0	0
798	17	33	57.273	16	2	1	41	2863.35	0.661	11.223	0.958	10.449	0	0	0
799	15	31	63.636	12	0	0	40	3345.3	1.13	9.804	1.47	10.449	0	0	1
800	18	26	80.455	13	3	0	39	3402	1.45	11.481	1.61	10.449	0	0	0
801	15	36	78.182	17	1	0	40	3657.15	2.41	12.126	2.25	10.449	0	0	0
802	15	40	61.364	16	1	0	38	3295	1.45	12.642	1.33	10.449	0	0	0
803	17	40	55.909	12	1	0	40	3260.25	2.63	11.223	3.06	10.449	0	0	0
804	16	36	47.727	16	1	0	40	3713.85	0.078	13.416	0.546	10.449	0	0	0
805	18	30	65.909	16	0	0	38	2948.4	1.31	13.674	1.35	10.449	0	0	0
806	17	35	72.727	14	0	0	42	4840	1.7	15.351	1.29	10.449	0	0	0
807	17	32	53.182	16	0	0	40	3231.9	1.49	13.287	1.33	10.449	1	1	0
808	16	37	59.091	14	1	0	39	3340	0.709	15.093	1.61	10.449	0	0	0
809	17	36	55	17	0	0	40	3001	0.704	12.771	1.42	10.449	0	0	0
810	18	29	98.182	15	1	0	39	3316.95	0.998	11.868	1.26	10.449	0	0	1
811	16	30	81.818	16	0	0	39	4110.75	0.394	10.707	0.765	10.449	0	0	0
812	15	26	65	15	0	0	39	3345.3	1.23	13.029	1.39	10.449	0	0	0
813	17	35	64.091	16	0	0	39	4467	3.19	11.868	1.74	10.449	0	0	0
814	15	25	90.909	12	1	0	38	3288.6	1.5	12.384	1.43	10.449	0	0	1
815	18	37	99.091	16	2	0	40	3600.45	0.94	12.384	0.944	10.449	0	0	0
816	16	40	77.273	17	1	0	39	4204	0.378	12.384	0.59	10.449	0	0	0
817	17	34	88.636	15	1	0	40	3713.85	0.583	11.223	1.03	10.449	0	0	0
818	16	40	90.909	16	0	0	39	4082.4	1.69	13.416	1.28	10.449	0	0	0
819	17	26	72.727	16	0	0	38	3033.45	2.92	14.19	2.06	10.449	0	0	0
820	16	33	70.909	12	1	0	38	3430.35	1.78	13.803	2.49	10.449	0	0	0
821	15	43	71.364	16	0	0	40	3578	4.35	15.351	3.69	10.449	1	1	0
822	15	31	79.545	16	0	0	40	3345.3	2.66	11.868	2.88	10.449	0	0	0
823	16	33	55.909	17	1	0	38	2806.65	1.64	12.126	1.29	10.449	0	0	0
824	15	29	54.545	17	1	0	40	3713.85	0.92	13.287	1.32	10.449	0	1	0
825	16	35	69.545	16	2	0	37	3742.2	0.852	12.642	1.07	10.449	1	1	0
826	17	30	84.091	17	0	0	38	3827.25	1.17	14.964	1.26	10.449	1	1	0
827	18	36	63.636	17	1	0	39	3713.85	0.549	13.416	1.06	10.449	0	0	0
828	15	33	75.455	16	1	0	40	3969	0.393	11.868	0.449	10.449	0	0	0
829	16	30	85.455	17	1	0	38	4054.05	1.4	11.61	2.21	10.449	0	0	0
830	15	36	70.455	17	2	0	39	3628.8	1.62	11.739	2.34	10.449	0	0	1
831	15	36	64.091	16	0	0	34	2239.65	2.71	16.383	3	10.449	0	1	0
832	17	32	54.091	17	1	0	40	3543.75	0.401	13.287	0.75	10.449	0	0	0
833	18	29	68.182	14	2	0	41	3770.55	0.706	14.319	1.15	10.449	0	0	0
834	17	27	70.455	14	0	0	39	2863.35	0.459	14.964	0.797	10.449	0	0	0
835	18	38	56.818	14	0	0	41	4054.05	0.074	16.383	0.339	10.449	0	0	0
836	15	36	73.636	16	0	0	39	3456	1.51	13.545	0.918	10.449	0	0	0
837	16	41	90.909	16	0	0	41	4593	2.18	16.77	0.789	10.449	0	0	0
838	16	32	57.273	16	1	0	40	3799	0.398	15.093	0.471	10.449	0	0	0
839	17	30	68.182	17	1	0	38	3742.2	1.42	12.384	1.48	10.449	0	0	0
840	16	25	97.727	15	0	0	39	3505	1.19	11.868	1.02	10.449	0	0	0
841	15	29	64.091	14	0	0	40	4195.8	1.39	12.255	1.56	10.449	0	0	0
842	17	28	60.909	16	1	0	39	3288.6	0.255	11.094	0.969	10.449	0	0	0
843	17	22	71.364	12	0	0	38	3373.65	1.31	12.513	1.19	10.449	0	0	0
844	16	23	76.364	12	2	0	39	3146.85	1.1	12.384	1.39	10.449	0	0	0
845	16	27	66.364	16	0	0	40	3657.15	1.64	13.158	1.13	10.449	0	0	0
846	16	25	53.636	12	1	0	40	2920.05	1.56	12.126	1.36	10.449	0	0	0
847	17	32	71.818	17	0	0	38	3628.8	0.322	14.577	0.592	10.449	0	0	0
848	17	32	97.727	16	0	0	38	3657.15	1.24	15.351	0.895	10.449	0	0	0
849	15	31	56.818	15	2	0	39	3390	1.58	13.545	1.4	10.449	0	0	0
850	17	33	57.727	14	1	0	39	2863.35	1.05	12.771	1.52	10.449	0	0	0
851	16	26	80.909	16	2	0	40	3760	0.551	15.609	0.669	10.449	1	0	0
852	17	23	86.364	15	1	0	37	3430.35	4.8	11.739	3.69	10.449	1	1	0
853	16	31	73.636	14	1	0	36	3120	1.02	15.609	1.47	10.449	0	0	0
854	17	27	57.273	17	0	0	39	3005.1	1.88	11.997	1.25	10.449	0	0	0
855	16	29	55.455	16	0	0	39	2863.35	1.92	12.771	1.53	10.449	0	0	0
856	16	44	100	14	6	0	39	3998	3.16	10.191	1.99	10.449	0	0	1
857	18	26	61.818	13	2	0	40	3770.55	3.13	13.029	2.13	10.449	0	0	0
858	16	25	70.455	16	0	0	40	3685.5	3.41	14.061	2.27	10.449	0	0	0
859	17	24	101.364	12	2	0	39	3798.9	2.32	14.19	2.07	10.449	0	0	0
860	16	27	65.909	16	2	0	41	3714	1.38	11.997	1.86	10.449	0	0	0
861	17	21	95.455	14	0	0	41	3203.55	1.82	10.062	1.69	10.449	0	0	0
862	16	28	75	16	1	0	40	2976.75	1.74	12.513	2.11	10.449	0	0	0
863	17	22	72.727	16	0	0	41	3770.55	0.78	14.319	0.927	10.449	0	0	0
864	17	31	97.727	15	3	0	37	3487.05	0.014	16.383	0.517	10.449	0	0	0
865	16	28	57.727	15	1	0	39	3033.45	0.502	16.77	0.464	10.449	0	0	0
866	16	29	53.636	17	2	0	39	3090.15	1.15	14.061	0.984	10.449	0	0	0
867	17	40	59.545	17	4	0	38	2948.4	2.01	10.062	2.58	10.449	1	1	0
868	15	31	68.182	16	2	0	40	4082.4	1.06	12.513	1.27	10.449	0	0	0
869	17	28	64.091	12	1	0	39	3912	0.435	11.61	0.586	10.449	0	0	0
870	17	29	95	14	3	0	39	3203.55	0.828	15.738	2.8	10.449	0	0	1
871	17	41	57.273	17	1	0	40	4592.7	3.25	10.707	3	10.449	0	0	0
872	18	25	69.091	16	0	0	39	3175.2	1.93	13.674	1.36	10.449	0	0	0
873	17	20	50	13	0	0	39	2778.3	0.403	14.577	0.471	10.449	0	0	0
874	15	27	129.091	13	1	0	41	4252.5	2.82	11.739	2.88	10.449	1	1	0
875	16	29	65.909	17	1	0	38	3175.2	2.25	13.674	2.3	10.449	0	0	0
876	17	31	64.091	15	2	1	39	3005.1	1.62	11.61	2	10.449	0	0	0
877	15	21	48.636	12	0	0	.	3289	0.924	13.029	1.39	10.449	0	0	0
878	16	33	60	16	2	0	38	3997.35	0.787	12.771	0.931	10.449	1	0	0
879	16	24	68.182	12	0	0	39	3033.45	4.35	11.094	2.29	10.449	0	0	0
880	16	26	62.273	9	2	0	40	3260.25	0.973	12.771	0.911	10.449	0	0	0
881	15	33	81.818	12	2	0	36	2806.65	0.587	12.384	0.546	10.449	0	0	0
882	17	41	71.364	17	3	0	39	3006	2.3	11.481	2.11	10.449	1	1	0
883	15	36	66.818	16	1	0	40	2920.05	1.65	11.223	1.25	10.449	0	0	0
884	18	35	74.545	12	1	0	38	3458.7	2.36	10.578	2.57	10.578	1	1	0
885	15	26	62.727	14	2	0	40	3430.35	0.391	12.9	0.894	10.578	0	0	0
886	16	24	65.455	11	1	0	39	3855.6	1.8	14.061	1.15	10.578	0	0	0
887	15	27	68.182	12	0	0	42	3565	0.893	14.19	1.47	10.578	1	1	0
888	17	38	108.182	13	2	1	38	3290	0.969	13.674	1.05	10.578	0	0	0
889	16	36	65.455	16	1	0	34	2353.05	2.51	11.223	3.05	10.578	0	0	0
890	17	27	69.091	16	0	0	40	3657.15	0.588	12.9	0.851	10.578	1	1	0
891	15	30	69.545	17	0	0	39	3146.85	1.58	11.997	1.23	10.578	1	0	0
892	16	26	68.182	14	1	0	40	3175.2	0.183	13.287	0.404	10.578	0	0	0
893	15	40	58.182	17	0	0	39	3290	1.3	12.384	3.35	10.578	0	0	0
894	16	40	78.182	14	3	0	38	3170	0.524	13.416	0.273	10.578	0	0	0
895	15	31	70.455	16	0	0	32	1856	0.601	13.029	0.404	10.578	0	0	0
896	15	36	77.273	17	2	0	40	3572.1	2.42	13.287	1.89	10.578	0	0	0
897	16	29	67.727	14	0	0	40	3316.95	2.12	13.416	2.2	10.578	0	0	0
898	18	22	63.636	13	0	0	40	3175.2	3.45	12.642	2.18	10.578	0	0	0
899	17	29	51.818	14	0	0	39	2977	1.27	11.481	1.16	10.578	0	0	0
900	18	27	65	15	1	0	39	3430.35	1.1	13.416	0.941	10.578	0	0	0
901	17	32	55.455	16	0	0	40	3350	0.77	11.481	1.25	10.578	0	0	1
902	15	28	77.273	16	1	0	38	3912.3	1.94	10.578	1.08	10.578	0	0	0
903	16	33	54.545	17	1	0	41	4125	1.2	11.094	1.42	10.578	0	0	0
904	15	30	65.455	16	0	0	40	3487.05	1.45	11.997	1.73	10.578	0	0	0
905	16	32	59.091	16	0	0	40	3402	1.01	13.932	1.02	10.578	0	0	0
906	15	37	60.455	17	2	0	39	3118.5	2.23	10.707	1.49	10.578	0	0	0
907	17	31	88.636	16	0	0	40	3657.15	1.48	12.642	2.08	10.578	1	1	0
908	16	32	85.455	16	2	0	39	4139.1	1.18	15.222	1.85	10.578	1	1	0
909	16	35	81.818	14	2	0	40	3572.1	0.809	12.642	1.35	10.578	1	0	0
910	15	32	75	17	0	0	42	3798.9	0.101	12.126	0.164	10.578	0	0	0
911	17	35	65	17	0	0	40	3175.2	1.52	13.803	2.67	10.578	0	0	0
912	16	41	72.727	17	0	0	40	3442	0.568	13.287	1.29	10.578	0	0	1
913	16	29	154.091	13	0	0	41	4280.85	1.04	13.287	1.27	10.578	0	0	0
914	15	36	61.364	16	2	0	39	3515.4	0.931	12.255	0.622	10.578	0	0	0
915	17	33	62.727	17	2	0	40	4596	1.38	12.384	1.35	10.578	0	0	0
916	18	37	59.091	17	0	0	41	3293	0.722	15.093	1.62	10.578	0	0	0
917	17	37	59.091	13	1	0	35	2469	0.761	13.932	1.21	10.578	0	0	0
918	15	35	88.636	17	1	0	39	3402	0.107	15.351	0.357	10.578	0	0	0
919	15	32	61.364	14	1	0	40	4140	1.01	15.738	0.963	10.578	0	0	0
920	15	36	75	16	2	0	38	3657.15	0.327	13.158	0.334	10.578	0	0	0
921	16	34	66.818	16	0	0	37	2891.7	1.08	14.577	1.27	10.578	0	0	0
922	17	32	59.545	17	1	0	39	3912.3	0.91	11.223	1.67	10.578	0	0	0
923	17	31	97.727	16	0	0	36	2721.6	1.56	12.642	2.18	10.578	0	0	0
924	17	31	79.545	14	1	0	41	3487.05	0.563	12.513	1.24	10.578	0	0	0
925	16	27	89.545	17	0	0	39	3685.5	2.9	13.803	2.42	10.578	0	0	0
926	17	34	59.091	17	1	0	40	3685.5	1.2	13.029	1.93	10.578	0	0	0
927	16	32	60.909	17	0	0	39	3146.85	2.78	12.771	2	10.578	0	0	0
928	16	30	55.455	16	2	0	37	2835	1.83	14.835	2.12	10.578	0	0	0
929	17	41	104.545	14	2	0	40	3600.45	2.37	14.448	2.09	10.578	0	0	0
930	17	30	60	15	3	0	38	3798.9	1.74	11.094	1.81	10.578	1	1	0
931	16	26	82.727	17	1	0	37	3430.35	0.868	13.029	0.509	10.578	0	0	0
932	17	32	62.727	14	2	0	40	3770.55	0.578	10.965	1.1	10.578	0	0	0
933	16	30	80	17	3	0	38	4337.55	0.87	9.417	1.4	10.578	1	1	0
934	17	36	50	16	0	0	40	2869	3.37	10.062	3	10.578	0	0	0
935	16	27	68.182	16	1	0	40	4224.15	1.55	12.9	1.74	10.578	0	0	0
936	18	31	85	16	2	0	39	3402	0.55	11.61	0.828	10.578	0	0	0
937	17	27	97.727	16	0	0	38	3543.75	1.79	12.642	2.39	10.578	0	0	0
938	17	34	95.455	16	1	0	37	2788	0.195	13.158	0.665	10.578	0	0	0
939	16	42	68.182	12	0	0	41	3950	0.474	12.513	1.1	10.578	0	0	0
940	18	28	69.091	11	3	0	39	3316.95	1.76	13.674	1.64	10.578	0	0	0
941	16	25	63.636	16	0	0	39	3141	0.091	13.803	0.803	10.578	0	0	0
942	18	33	59.091	15	2	0	36	2615	1.43	10.965	2.81	10.578	0	0	0
943	16	23	63.636	13	0	0	40	3572.1	1.03	11.997	2.09	10.578	0	0	0
944	16	25	63.182	16	0	0	41	4110.75	1.59	13.932	2.09	10.578	1	1	0
945	16	24	70.455	12	1	0	39	3231.9	0.639	14.19	1.15	10.578	1	1	0
946	16	25	75	14	0	0	40	3600.45	1.05	11.223	1.78	10.578	0	0	0
947	15	24	68.636	12	0	0	37	2824	3.9	12.9	2.84	10.578	0	0	0
948	17	26	59.091	14	0	0	34	2296.35	1.24	12.9	1.43	10.578	0	0	0
949	16	38	93.182	16	3	0	41	3458.7	0.806	10.707	1.25	10.578	0	0	0
950	16	35	93.182	16	1	0	38	3288.6	0.763	9.546	1.12	10.578	0	0	0
951	18	28	59.091	16	0	0	38	3657.15	1.83	13.932	0.817	10.578	0	0	0
952	16	29	61.818	12	3	0	39	3033.45	0.76	13.932	0.874	10.578	0	0	0
953	16	24	54.545	10	0	1	41	3798.9	0.485	11.739	0.625	10.578	0	0	0
954	18	37	61.364	13	8	0	40	3770.55	5.56	13.287	2.65	10.578	1	1	0
955	15	32	74.545	12	2	0	38	3118.5	1.33	10.578	1.07	10.578	0	0	0
956	17	24	59.091	14	1	0	40	3969	2.86	12.642	2.42	10.578	1	1	0
957	17	22	60	15	0	0	40	3232	0.763	13.674	0.886	10.578	0	0	0
958	15	32	79.545	16	1	0	38	3146.85	0.449	13.287	0.786	10.578	0	0	0
959	18	23	54.545	11	2	0	39	3515.4	1.27	13.158	1.45	10.578	0	0	0
960	16	24	54.545	14	0	0	40	3288.6	0.581	15.222	0.794	10.578	0	0	0
961	17	25	55.909	14	1	0	38	3628.8	0.521	18.06	0.733	10.578	0	0	0
962	18	22	59.091	14	0	0	39	3146.85	1.99	10.449	1.35	10.578	0	0	0
963	18	24	75	14	0	0	39	3402	2.85	11.352	2.44	10.578	0	0	0
964	15	41	64.545	16	6	0	39	3373.65	2.12	13.674	1.49	10.578	1	1	0
965	16	33	95.455	16	4	0	38	2948.4	6.49	12.384	3.35	10.578	0	0	0
966	15	34	71.818	13	3	0	40	3997.35	1.65	14.706	1.43	10.578	0	0	0
967	16	23	79.545	9	3	1	38	3686	0.17	13.545	0.875	10.578	0	0	0
968	16	29	91.364	12	2	0	39	3685.5	1.17	11.868	1.07	10.578	1	1	0
969	17	23	63.636	13	0	0	40	3203.55	0.164	15.093	0.532	10.578	0	0	0
970	16	21	53.636	13	0	0	37	2948.4	0.39	17.544	0.242	10.578	0	0	0
971	17	31	68.182	16	2	0	38	2976.75	0.796	13.287	1.03	10.578	0	0	0
972	16	40	81.818	15	6	0	40	3701	0.748	12.126	0.693	10.578	0	0	0
973	17	22	65.909	15	0	0	39	3581	1.48	12.642	1.15	10.578	0	0	0
974	16	20	58.182	9	0	0	39	3090.15	0.228	12.513	0.832	10.578	0	0	0
975	16	33	67.273	17	2	0	38	3161	2.37	9.417	2.43	10.578	0	0	0
976	15	33	80	16	3	0	36	2145	2.06	11.094	1.53	10.578	0	0	0
977	17	42	75.455	13	4	0	39	3655	0.006	17.544	0.096	10.578	0	0	0
978	16	40	70.909	17	4	0	39	3798.9	0.869	10.578	1.08	10.578	0	0	0
979	16	32	71.364	12	1	1	38	2943	1.31	11.61	1.84	10.578	0	0	0
980	16	31	128.182	15	0	0	39	4437	1.74	11.997	2.86	10.578	1	1	0
981	15	29	73.182	14	2	0	39	3237	0.57	12.642	0.494	10.578	0	0	0
982	16	22	56.818	14	0	0	40	3487.05	0.976	12.255	1.64	10.578	0	0	0
983	15	26	90.909	15	2	0	36	2948.4	0.657	11.739	0.949	10.578	0	0	0
984	16	28	84.545	16	0	0	39	3628.8	1.33	12.384	1.2	10.578	1	1	0
985	16	28	75	12	3	0	38	3487.05	0.943	12.126	1.09	10.578	0	0	0
986	17	25	70.455	12	0	0	39	3203.55	1.31	12.9	1.25	10.578	0	0	0
987	16	42	65	12	1	0	40	3079	2.55	13.287	2.19	10.578	0	0	0
988	16	34	65.455	16	1	0	40	4791.15	0.529	12.513	0.455	10.707	0	0	0
989	17	36	85	16	3	0	41	4394.25	1.49	12.513	1.36	10.707	0	0	0
990	16	29	53.636	16	2	0	42	3430.35	1.04	16.383	1.5	10.707	0	0	0
991	15	37	74.091	15	1	0	32	2239.65	0.677	12.255	1.14	10.707	0	0	0
992	15	32	118.636	17	1	0	36	2785	0.734	13.029	0.634	10.707	0	0	0
993	17	31	46.818	17	0	0	40	3565	4.24	12.9	3.29	10.707	1	1	0
994	16	35	56.818	16	0	0	34	1984.5	0.439	10.191	0.699	10.707	0	0	0
995	16	33	77.273	17	1	0	39	4337.55	0.66	13.287	0.758	10.707	0	0	0
996	15	24	66.364	14	0	0	39	3912.3	1.63	11.739	1.75	10.707	0	0	0
997	18	18	68.182	12	0	0	35	2353.05	0.193	15.093	1.13	10.707	0	0	0
998	15	32	106.818	16	1	0	38	3515.4	0.596	13.029	0.91	10.707	0	0	0
999	16	39	61.364	16	2	0	39	3459	0.422	14.448	0.575	10.707	0	0	0
1000	17	30	84.091	17	0	0	40	3830	2.24	11.868	3.02	10.707	0	0	0
1001	17	36	63.182	15	0	0	39	4195.8	0.385	13.674	0.587	10.707	0	0	0
1002	16	34	49.091	17	0	0	40	3061.8	0.927	14.061	1.71	10.707	0	0	0
1003	15	36	71.364	16	2	0	38	3883.95	3.93	12.642	3.21	10.707	1	1	0
1004	17	34	50.455	17	1	0	39	3798.9	0.712	13.803	1.01	10.707	0	0	0
1005	16	36	68.182	17	0	0	41	3940.65	1.87	12.255	2.56	10.707	0	0	0
1006	16	30	65.909	16	0	0	40	3912.3	1.2	11.739	1.56	10.707	0	0	0
1007	16	29	57.727	17	0	0	40	2976.75	0.596	12.126	0.555	10.707	0	0	0
1008	17	34	75.909	17	0	0	38	3628.8	1.34	10.836	1.49	10.707	0	0	0
1009	16	35	65.455	16	1	0	38	3373.65	0.484	13.803	1	10.707	0	0	0
1010	15	38	74.091	16	2	0	41	4167.45	1.32	10.062	1.31	10.707	0	0	0
1011	15	36	50.909	17	0	0	39	3475	3.08	40.506	3.12	10.707	0	0	0
1012	16	33	68.182	16	2	0	40	3770.55	1.1	17.802	1.32	10.707	1	1	0
1013	18	23	66.364	14	0	0	41	3458.7	0.018	18.576	0.351	10.707	0	0	0
1014	17	37	63.182	16	2	0	39	3490	0.67	12.513	1.88	10.707	0	0	0
1015	15	33	64.545	17	0	0	36	2769	0.965	11.352	1.47	10.707	0	0	0
1016	17	32	80.909	16	1	0	41	3798.9	0.732	16.641	1.31	10.707	0	0	0
1017	18	30	66.364	16	0	0	36	2240	0.257	13.803	0.446	10.707	0	0	0
1018	17	31	67.273	16	1	0	39	4592.7	1.17	11.61	1.24	10.707	0	0	0
1019	16	32	57.727	16	0	0	39	3061.8	1.42	10.836	2.29	10.707	0	0	0
1020	16	38	85.455	17	0	0	40	3430.35	1.04	12.126	0.541	10.707	0	0	1
1021	16	29	65	16	0	0	38	3400	2.76	11.61	3.75	10.707	0	0	0
1022	17	34	65	13	1	0	40	3870	1.33	12.384	2.19	10.707	0	0	0
1023	16	38	74.545	17	0	0	19	.	1.34	11.997	1.57	10.707	0	0	0
1024	16	33	59.091	9	0	1	37	3493	0.986	13.287	0.607	10.707	0	0	0
1025	17	28	100	10	2	0	40	3997.35	0.998	11.997	1.34	10.707	0	0	0
1026	16	39	50.455	16	1	0	38	3430.35	3.03	15.351	2.87	10.707	0	0	0
1027	17	32	57.727	17	1	0	40	2976.75	0.49	14.577	0.492	10.707	0	0	0
1028	16	23	55	17	0	0	40	3798.9	1.28	14.835	1.99	10.707	0	0	0
1029	17	33	65.909	17	1	0	40	3589	1.88	12.642	1.92	10.707	0	0	0
1030	15	35	65.909	17	2	0	40	4174	0.096	13.029	0.306	10.707	0	0	0
1031	16	24	70.909	17	0	0	40	3175.2	1.04	16.125	0.902	10.707	0	0	0
1032	16	38	79.091	16	7	0	40	4082.4	0.38	11.997	0.257	10.707	0	0	0
1033	16	23	56.818	15	0	0	40	4451	1.66	13.803	0.878	10.707	0	0	0
1034	16	32	70	16	3	0	39	3346	1.04	14.964	0.799	10.707	0	0	0
1035	17	26	64.545	16	1	0	41	3487.05	3.36	13.674	2.78	10.707	1	1	0
1036	17	33	62.727	14	0	0	41	3146.85	0.677	10.965	1.62	10.707	0	0	0
1037	16	36	52.273	16	2	0	39	3118.5	2.84	11.481	2.12	10.707	0	0	0
1038	17	26	60.909	13	1	0	36	3033.45	0.467	11.61	1.02	10.707	0	0	0
1039	17	28	56.818	14	0	0	39	3254	1.31	12.513	0.912	10.707	0	0	0
1040	16	24	44.545	12	0	0	39	2835	0.969	12.513	0.745	10.707	0	0	0
1041	16	29	68.182	16	0	0	40	3628.8	1.39	14.319	2.06	10.707	1	1	0
1042	16	31	69.545	15	4	0	39	2420	1.97	12.642	2.14	10.707	1	1	0
1043	15	41	90.909	12	2	0	40	4082.4	2.56	10.578	3.37	10.707	0	0	0
1044	17	30	65.455	14	0	0	40	3685.5	1.33	14.964	1.06	10.707	0	0	0
1045	16	24	58.182	13	1	0	32	1670	3.5	12.513	2.34	10.707	0	0	0
1046	17	26	79.545	14	2	0	39	3430.35	0.877	14.061	0.922	10.707	0	0	0
1047	17	21	61.364	14	0	0	39	3005.1	1.53	11.997	2.01	10.707	0	0	0
1048	17	24	129.545	12	1	0	37	4010	0.555	15.996	0.608	10.707	0	0	0
1049	16	28	56.364	12	0	0	25	910	1.77	11.997	2.84	10.707	0	0	0
1050	16	36	115.909	14	2	0	39	3146.85	1.21	14.319	1.53	10.707	0	0	0
1051	16	40	65.909	15	3	0	39	3500	2.78	12.384	2.73	10.707	1	0	0
1052	16	37	113.636	14	0	0	39	3170	2.06	13.932	2.47	10.707	0	0	0
1053	16	29	65.909	12	3	0	39	3008	0.371	10.965	0.48	10.707	0	0	0
1054	18	29	65.909	16	2	0	37	2664.9	4.43	14.964	2.91	10.707	1	1	0
1055	17	27	73.636	12	3	0	38	2863.35	2.52	9.804	2.76	10.707	0	0	1
1056	18	30	72.727	15	0	0	39	3373.65	4.12	10.062	2.55	10.707	1	1	0
1057	16	36	56.818	15	6	0	38	3373.65	4	20.64	2.81	10.707	0	0	0
1058	18	26	104.545	16	0	0	39	3061.8	1.06	11.868	1.2	10.707	0	0	0
1059	18	25	122.727	16	0	0	40	3118.5	1.13	11.739	1.05	10.707	0	0	0
1060	18	23	63.636	14	0	0	40	4450.95	0.862	11.481	1.1	10.707	0	0	0
1061	16	26	84.091	16	2	0	39	3572.1	3.23	12.126	3.68	10.707	1	1	0
1062	15	29	67.727	12	2	0	39	3373.65	4.2	12.255	3.09	10.707	1	1	0
1063	17	30	65.909	16	1	0	38	3175.2	1.33	10.836	1.33	10.707	0	0	0
1064	16	27	81.364	14	1	0	39	3628.8	3.57	12.255	2.2	10.707	0	0	0
1065	15	27	55.909	15	2	0	40	3798.9	0.676	11.868	1.02	10.707	0	0	0
1066	17	28	59.091	12	4	0	37	3118.5	1.64	11.481	1.22	10.707	0	0	0
1067	18	24	54.545	14	1	0	39	3430.35	0.82	14.319	0.465	10.707	0	0	0
1068	16	27	68.182	15	0	0	40	4330	1.44	11.739	2.03	10.707	1	1	0
1069	17	28	50	12	2	0	40	3600.45	0.445	13.158	0.776	10.707	0	0	0
1070	15	38	103.636	14	5	0	37	3260.25	1.86	12.513	3.06	10.707	0	0	1
1071	17	42	69.091	14	5	0	40	3713.85	0.067	12.384	0.275	10.707	0	0	0
1072	15	24	84.545	14	0	0	39	3146.85	2.24	12.384	2.13	10.707	0	0	0
1073	18	23	72.727	16	0	0	40	2976.75	1.16	14.319	0.881	10.707	0	0	0
1074	16	26	96.818	15	0	0	38	3997.35	1.96	12.255	1.9	10.707	0	0	0
1075	16	29	97.727	16	3	0	39	3742.2	1.04	13.158	0.876	10.707	0	0	0
1076	16	40	76.364	14	1	0	38	2980	0.476	13.029	1.18	10.707	0	0	0
1077	16	26	56.818	12	1	1	38	2920.05	1.56	11.352	2.06	10.707	0	0	0
1078	16	30	118.182	12	1	0	37	3543.75	0.797	11.61	1.06	10.707	0	0	0
1079	16	37	77.273	12	0	0	41	4309.2	0.786	10.578	1.02	10.707	0	0	0
1080	17	24	66.818	12	1	0	39	3600.45	0.824	14.19	1.27	10.707	0	0	0
1081	16	28	80.909	13	3	0	38	3770.55	0.321	13.545	0.597	10.707	0	0	0
1082	16	32	61.364	16	1	0	41	3440	0	19.995	0.22	10.836	0	0	0
1083	16	30	66.364	17	1	0	40	3915	1.59	14.19	1.68	10.836	0	0	0
1084	17	21	71.364	14	0	0	40	3061.8	0.404	14.706	1.12	10.836	0	0	0
1085	17	28	75	17	0	0	40	3827.25	1.03	11.094	1.19	10.836	1	1	0
1086	16	33	84.545	13	2	0	38	4110.75	0.078	14.319	0.524	10.836	0	0	0
1087	17	33	57.273	17	2	0	40	3798.9	1.34	11.739	2.42	10.836	0	0	0
1088	16	32	70.909	15	1	0	40	3275	1.73	15.093	1.84	10.836	0	0	0
1089	17	29	64.545	16	1	0	41	3798.9	0.687	12.384	0.54	10.836	0	0	0
1090	15	30	100	17	0	0	41	4734.45	1.24	9.933	1.75	10.836	0	0	0
1091	15	38	73.182	13	1	0	37	2636.55	0.946	9.546	0.851	10.836	0	0	0
1092	15	30	76.364	9	1	0	39	3005.1	0.681	13.029	1.12	10.836	0	0	0
1093	17	31	72.273	12	2	0	39	3373.65	0.804	10.707	0.966	10.836	0	0	0
1094	15	43	92.727	14	0	0	40	3345.3	0.787	13.545	1.18	10.836	0	0	0
1095	15	37	52.727	16	0	0	16	.	1.22	10.707	1.09	10.836	0	0	0
1096	16	25	67.273	16	0	0	33	1499	0.72	14.19	0.843	10.836	0	0	0
1097	15	31	57.273	17	0	0	38	2891.7	0.945	11.868	1.54	10.836	0	0	0
1098	16	34	83.182	12	2	0	38	3345.3	0.735	13.545	1.14	10.836	0	0	0
1099	17	21	75.909	14	1	1	38	2636.55	1.59	13.158	1.2	10.836	0	0	0
1100	15	33	58.182	17	2	0	38	2806.65	0.48	12.126	0.437	10.836	0	0	0
1101	18	26	71.818	16	0	0	39	3685.5	0.525	13.932	0.646	10.836	0	0	0
1102	17	32	61.364	16	2	0	40	3969	0.269	16.512	0.478	10.836	0	0	0
1103	16	35	86.364	17	0	0	39	3487.05	0.073	14.835	0.443	10.836	0	0	1
1104	17	34	56.818	16	1	0	40	2948.4	1.75	11.352	1.66	10.836	0	0	0
1105	15	36	65.909	16	1	0	39	3713.85	2.19	10.578	2.31	10.836	0	0	0
1106	17	29	66.364	16	0	0	37	3320	2.41	11.61	1.77	10.836	0	0	0
1107	16	36	61.364	17	1	0	40	3776	1	13.158	1.28	10.836	0	0	0
1108	17	31	74.545	17	1	1	40	4054.05	2.76	12.126	3.37	10.836	1	1	1
1109	16	32	72.727	14	1	0	38	4536	1.66	11.61	2.31	10.836	0	0	0
1110	17	37	69.091	17	1	0	38	3713.85	1.55	16.125	1.58	10.836	0	0	0
1111	16	36	61.818	17	0	0	43	4422.6	2.49	13.932	1.4	10.836	1	1	0
1112	17	33	75	13	3	0	40	3866	2.14	9.546	1.2	10.836	0	0	0
1113	17	29	65.909	13	1	0	37	3870	1.93	12.642	1.37	10.836	0	0	0
1114	16	29	56.364	13	2	1	37	2664.9	1.04	13.287	1.13	10.836	0	0	0
1115	16	32	75	14	1	0	39	3538	0.988	11.352	1.12	10.836	0	0	0
1116	15	38	77.273	16	0	0	40	4018	0.39	13.674	0.858	10.836	0	0	1
1117	16	37	56.364	14	1	0	40	3855.6	0.771	13.803	1.81	10.836	0	0	0
1118	17	34	171.818	15	0	0	39	4932.9	1.6	12.9	1.34	10.836	0	0	1
1119	16	34	76.364	17	1	0	38	2948.4	0.386	13.287	0.371	10.836	0	0	0
1120	18	32	100	16	0	0	40	3395	0.775	14.577	1.06	10.836	0	0	0
1121	16	31	68.182	16	1	0	39	3190	0.442	13.803	1.28	10.836	0	0	0
1122	15	37	84.091	16	0	0	39	4006	1.67	14.964	1.92	10.836	0	0	0
1123	15	37	90.909	16	0	0	40	3638	1.58	14.835	1.76	10.836	0	0	0
1124	15	36	86.364	16	1	0	38	3997.35	2.16	13.416	1.7	10.836	0	0	1
1125	17	38	87.273	17	0	0	43	4285	2.08	13.932	1.86	10.836	0	0	0
1126	17	34	54.545	16	1	0	40	3402	0.022	13.158	0.535	10.836	0	0	0
1127	15	33	53.636	17	0	0	40	3430.35	0.774	15.093	1.02	10.836	0	0	0
1128	16	36	76.364	17	1	0	41	3798.9	0.708	13.803	1.37	10.836	0	0	1
1129	18	33	61.364	17	0	0	39	3154	1.11	15.351	1.1	10.836	0	0	0
1130	15	36	63.636	17	0	0	40	3912.3	0.878	16.383	1.35	10.836	0	0	0
1131	15	39	63.636	17	0	0	36	3061.8	1.81	13.158	1.13	10.836	0	0	0
1132	15	34	58.182	17	0	0	40	3770.55	0.049	15.222	0.216	10.836	0	0	0
1133	15	39	62.727	16	0	0	41	3739	1.85	12.513	2.56	10.836	0	0	0
1134	16	40	70.455	16	1	0	39	4309.2	2	13.158	3.43	10.836	0	0	0
1135	15	31	53.182	16	1	0	40	3090.15	2.11	18.447	0.947	10.836	0	0	0
1136	15	33	68.636	17	0	0	39	4309.2	3.7	11.223	3.1	10.836	1	1	0
1137	16	43	102.273	16	0	0	37	2976.75	1.3	14.706	1.21	10.836	0	0	0
1138	18	33	70	17	0	0	41	3940.65	1.5	12.642	2.2	10.836	0	0	0
1139	16	33	69.091	16	1	0	39	3402	3.01	12.9	3.72	10.836	0	0	0
1140	16	37	79.545	14	0	0	40	3539	0.301	14.577	0.882	10.836	0	0	0
1141	17	38	50	17	0	0	37	2636.55	2.43	12.9	2.64	10.836	0	0	0
1142	15	36	65	15	1	0	35	2693.25	1.5	14.835	1.14	10.836	0	0	0
1143	15	21	66.364	14	0	0	41	3883.95	0.704	14.835	0.42	10.836	0	0	0
1144	18	36	70	17	0	0	41	3940.65	1.13	10.578	1.31	10.836	0	0	0
1145	18	23	68.182	12	1	1	34	2863.35	0.265	16.512	0.404	10.836	0	0	0
1146	18	30	56.818	16	1	0	37	2920.05	1.62	9.933	1.34	10.836	1	1	0
1147	16	32	65.909	12	3	0	40	3855.6	0.011	14.964	0.05	10.836	0	0	0
1148	15	29	65.909	16	1	0	38	3543.75	1.11	13.416	1.3	10.836	0	0	0
1149	16	30	85	16	0	0	37	3316.95	2.99	13.416	1.81	10.836	1	1	1
1150	18	30	78.182	16	2	0	38	3855.6	3.76	13.029	3.54	10.836	1	1	0
1151	17	27	64.091	14	0	0	39	3118.5	0.995	13.545	0.698	10.836	0	0	0
1152	16	39	65.909	16	4	0	38	2835	1.11	13.545	1.56	10.836	0	0	1
1153	16	34	84.545	16	4	0	39	3884	1.67	14.061	1.48	10.836	0	0	0
1154	17	38	90.909	16	4	0	39	3685.5	1.47	11.481	1.71	10.836	0	0	0
1155	16	32	71.818	14	3	0	39	3175.2	0.758	8.385	1.59	10.836	1	1	0
1156	15	31	63.182	14	0	0	38	3232	0.849	11.739	1.26	10.836	1	0	0
1157	16	41	72.727	12	3	1	38	3572.1	0.97	10.32	0.658	10.836	0	0	1
1158	17	34	59.091	17	0	0	33	2210	0.844	11.094	1.71	10.836	0	0	0
1159	16	31	84.091	14	1	0	40	4224.15	0.97	13.674	1.16	10.836	0	0	0
1160	17	24	61.818	14	0	0	40	3855.6	4.42	11.094	2.02	10.836	0	0	0
1161	17	29	55.455	14	0	0	37	2608.2	1.73	11.739	1.51	10.836	0	0	0
1162	17	37	51.818	17	2	0	38	2835	1.24	13.416	1.91	10.836	0	0	0
1163	16	23	61.818	16	0	0	39	3090.15	1.3	12.513	1.54	10.836	0	0	0
1164	18	34	58.636	15	1	0	37	2721.6	0.135	15.867	0.905	10.836	0	0	0
1165	17	33	95	16	0	0	38	3220	0.417	15.48	1.04	10.836	0	0	0
1166	15	25	68.182	16	1	0	39	4054.05	1.65	11.223	2.52	10.836	0	0	0
1167	18	28	62.273	16	1	0	40	4054.05	1.24	10.965	0.831	10.836	0	0	0
1168	15	26	58.182	17	1	0	38	3487.05	1.17	12.384	1.25	10.836	0	0	0
1169	16	31	76.364	16	2	0	39	4195.8	0.49	14.964	0.779	10.836	0	0	0
1170	17	27	71.364	14	1	0	40	3790	1.05	14.19	1.44	10.836	0	0	0
1171	16	25	75	13	1	0	39	3940.65	1.15	14.319	1.24	10.836	0	0	0
1172	16	32	74.545	16	0	0	38	2806.65	2.03	13.932	1.68	10.836	1	1	0
1173	18	34	51.818	16	4	0	39	3231.9	0.44	13.416	1.41	10.836	0	0	0
1174	16	29	90.909	13	1	0	38	3515.4	1.52	12.255	1.67	10.836	0	0	0
1175	18	20	93.636	12	0	0	40	2976.75	0.837	12.384	0.827	10.836	0	0	0
1176	16	30	65.909	17	2	0	39	3487.05	1.69	11.61	0.971	10.836	0	0	0
1177	18	30	61.364	14	3	0	39	3515.4	0.471	13.932	1.47	10.836	0	0	0
1178	16	20	61.818	12	2	0	37	2523.15	1.54	12.126	1.73	10.836	0	0	0
1179	16	37	59.091	14	4	0	39	3713.85	0.618	13.158	1.14	10.836	0	0	1
1180	16	41	55.909	17	0	0	41	3657.15	0.985	11.739	1.99	10.836	0	0	0
1181	16	27	90	15	0	0	38	4238	1.59	12.126	1.76	10.836	0	0	1
1182	16	21	63.636	14	0	0	40	3402	1.02	16.125	1.19	10.836	0	0	0
1183	17	24	76.818	16	1	0	39	3572.1	0.81	13.287	1.16	10.836	0	0	0
1184	17	30	97.727	16	3	0	38	3430.35	0.439	11.352	0.786	10.836	0	0	0
1185	17	31	56.364	14	3	0	39	3175.2	1.88	9.804	1.95	10.836	0	0	0
1186	15	28	85.455	14	1	0	37	3061.8	0.942	12.126	0.879	10.836	1	1	0
1187	16	24	43.636	11	0	0	39	2806.65	1.8	11.739	2.07	10.836	0	0	0
1188	17	22	66.364	14	1	0	39	3969	1.07	12.384	1.22	10.836	0	0	0
1189	18	19	70.455	12	0	0	40	3628.8	1.21	14.319	2.23	10.836	0	0	0
1190	17	36	81.818	17	0	0	39	3588	1.58	10.965	1.51	10.836	1	1	0
1191	16	29	109.091	13	2	0	40	3713.85	3.01	11.61	2.14	10.836	0	0	1
1192	16	23	58.182	13	0	0	39	3175.2	5.46	12.771	1.46	10.836	1	1	0
1193	17	26	86.364	14	3	0	39	3458.7	0.606	10.707	1.08	10.836	0	0	0
1194	15	26	45	16	0	0	40	3643	0	16.125	0.332	10.836	0	0	0
1195	16	23	81.818	13	0	0	40	3912.3	2.54	12.642	3.57	10.836	0	0	0
1196	17	24	75	16	0	0	38	3487.05	0.561	16.254	0.948	10.836	0	0	0
1197	16	30	63.636	14	1	0	38	2494.8	2.65	13.158	2.8	10.836	1	1	0
1198	16	33	67.273	16	2	0	38	3402	0.346	14.706	0.513	10.836	1	1	0
1199	16	31	97.273	16	4	0	38	2608.2	0.19	13.158	0.394	10.836	0	0	0
1200	16	31	68.182	15	1	0	38	3628.8	1.39	15.996	1.45	10.836	1	1	0
1201	17	31	68.182	13	4	0	39	4507.65	0.076	14.706	0.813	10.836	0	0	0
1202	17	31	95.455	17	1	0	36	3146.85	0.486	11.61	0.444	10.836	0	0	0
1203	15	21	63.636	14	0	0	40	3572.1	0.727	12.384	1.3	10.836	0	0	0
1204	17	33	65	13	3	0	36	2863.35	1.56	13.803	2.4	10.836	0	1	0
1205	16	23	88.182	12	1	1	40	3628.8	0.837	11.868	1.19	10.836	0	0	0
1206	16	39	64.545	13	4	0	37	3005.1	1.68	11.739	2.44	10.836	0	0	0
1207	16	20	60	12	0	0	37	2806.65	0.881	13.029	1.13	10.836	0	0	0
1208	16	27	72.727	14	2	0	38	3430.35	0.941	13.416	1.2	10.836	0	0	0
1209	18	23	83.182	12	2	0	40	3657.15	1.64	10.836	2.07	10.836	1	1	0
1210	16	25	45	6	0	0	41	3116	2.02	14.448	2.23	10.836	0	0	0
1211	16	23	55.455	12	1	0	38	3288.6	1.05	14.061	2.7	10.836	0	0	0
1212	16	28	72.727	14	0	0	40	3628.8	1.24	12.642	1.17	10.836	0	0	0
1213	15	34	70	16	1	0	37	3515.4	1.46	13.674	0.935	10.836	0	0	0
1214	15	27	66.818	14	2	0	39	3402	1.39	13.416	3.13	10.836	0	0	0
1215	16	25	89.545	12	1	0	38	3374	0.724	12.384	1.96	10.836	0	0	0
1216	16	36	63.636	6	2	0	40	3800	0.469	13.545	0.974	10.836	0	0	0
1217	16	27	68.182	14	1	0	37	3260.25	3	13.416	2.01	10.836	0	0	0
1218	16	28	61.364	14	1	0	40	4139.1	1.81	10.578	1.56	10.836	1	1	0
1219	17	35	64.545	14	4	0	39	3628.8	1.15	12.9	2.35	10.836	0	0	0
1220	16	35	82.727	10	1	0	38	3572.1	1.27	15.609	1.14	10.965	0	0	0
1221	17	40	59.091	16	0	0	40	3543.75	1.04	7.998	1.71	10.965	0	0	0
1222	17	42	83.636	12	1	0	37	2940	0.023	15.867	0.283	10.965	0	0	0
1223	17	24	66.364	12	1	0	39	3572.1	0.821	12.771	0.756	10.965	0	0	0
1224	16	37	78.182	16	1	0	39	3670	1.58	10.449	1.9	10.965	0	0	0
1225	17	18	67.273	13	0	0	39	3033.45	0.568	14.061	1.45	10.965	0	0	0
1226	16	29	77.727	12	0	0	38	3231.9	2.53	10.578	1.4	10.965	0	0	0
1227	15	39	59.545	17	0	0	39	2749.95	1.16	11.223	1.05	10.965	0	0	0
1228	16	27	61.364	17	2	0	39	3118.5	0.582	12.513	0.717	10.965	0	0	0
1229	16	29	68.182	17	0	0	39	2891.7	0.998	11.868	1.76	10.965	0	0	0
1230	16	33	54.545	16	2	0	40	3657.15	1.96	12.255	1.45	10.965	1	1	0
1231	16	31	58.182	16	1	0	37	3458.7	0.652	14.706	0.619	10.965	0	0	0
1232	17	31	68.182	17	1	0	32	1800	0.498	11.868	0.936	10.965	0	0	0
1233	15	37	61.364	16	2	0	39	3997.35	1.02	12.642	0.966	10.965	0	0	0
1234	16	36	76.818	16	2	1	40	3883.95	0.546	13.287	0.992	10.965	0	0	0
1235	18	30	70.455	14	0	0	39	2749.95	0.922	12.255	1.59	10.965	0	0	0
1236	15	25	62.727	13	2	0	40	4025.7	0.824	10.965	1.37	10.965	0	0	0
1237	17	31	53.636	17	0	0	40	3572.1	0.569	10.707	0.693	10.965	0	0	0
1238	16	30	68.182	17	0	0	39	4422.6	0.895	12.513	1.42	10.965	0	0	0
1239	16	34	65.909	14	0	0	40	3345.3	1.78	13.803	2.24	10.965	0	0	0
1240	16	30	69.545	15	0	0	40	3912.3	2.14	11.61	1.43	10.965	1	1	0
1241	16	42	68.182	14	0	1	40	3580	0.317	14.448	0.453	10.965	0	0	0
1242	16	37	54.545	17	0	0	42	3770.55	3.16	12.384	2.37	10.965	0	0	0
1243	16	33	70.455	17	0	0	40	3685.5	1.8	11.868	2.11	10.965	0	0	0
1244	15	38	56.364	16	0	0	41	3912.3	2.76	12.384	3.41	10.965	1	1	0
1245	15	31	83.636	12	0	0	41	3515.4	0.689	13.029	0.628	10.965	0	0	0
1246	15	40	95.909	16	0	0	38	2812	5.42	9.804	2.19	10.965	1	1	0
1247	16	37	103.636	4	2	0	40	3578	0.73	12.255	0.777	10.965	0	0	0
1248	17	33	50	16	0	0	40	3146.85	1.99	13.545	2.58	10.965	0	0	0
1249	15	32	63.636	17	0	0	40	4085	0.009	13.932	0.44	10.965	0	0	0
1250	17	39	61.364	17	2	0	39	3487.05	1.36	12.126	2.01	10.965	0	0	0
1251	16	28	62.727	16	0	0	37	3146.85	0.744	13.158	0.654	10.965	0	0	0
1252	17	32	72.727	14	0	0	41	3310	1.22	12.9	2.2	10.965	0	0	0
1253	16	34	81.818	13	0	1	41	3969	1.8	11.094	1.3	10.965	0	0	0
1254	15	38	73.636	17	0	0	40	4075	0.903	12.513	0.972	10.965	0	0	0
1255	17	35	148.636	15	2	0	38	3515.4	2.75	10.707	1.39	10.965	0	0	0
1256	16	30	53.636	16	0	0	39	3033.45	0.423	14.448	0.453	10.965	0	0	0
1257	16	32	63.182	16	1	0	38	4337.55	2.12	14.19	1.92	10.965	0	0	0
1258	17	30	90	16	0	0	42	3969	0	20.382	0.078	10.965	0	0	0
1259	15	30	89.091	16	0	0	38	2778.3	1.33	12.384	1.39	10.965	0	0	0
1260	17	39	62.273	16	2	0	38	2891.7	0.944	11.739	1.65	10.965	0	0	0
1261	15	30	67.273	17	0	0	41	3770.55	0.833	12.384	1.39	10.965	0	0	0
1262	16	28	65.909	16	0	0	41	3628.8	1.61	15.222	0.871	10.965	0	0	0
1263	16	31	51.818	16	1	0	41	3827.25	2.09	14.448	1.43	10.965	0	0	0
1264	16	35	54.545	17	2	0	41	3940.65	1.02	14.448	1.16	10.965	0	0	0
1265	15	40	63.636	16	1	0	39	3515.4	1.96	11.352	2.66	10.965	0	0	0
1266	15	36	65.909	17	1	0	40	3983	2.55	12.771	1	10.965	1	0	0
1267	17	34	75	16	0	0	41	4394.25	0.944	12.513	1.29	10.965	0	0	0
1268	16	29	66.818	16	0	0	38	3231.9	0.919	13.416	1.05	10.965	0	0	0
1269	15	30	56.364	16	0	0	39	3115	1.59	14.577	1.38	10.965	0	0	0
1270	16	26	59.091	16	0	0	40	3147	0.661	13.803	0.59	10.965	0	0	0
1271	15	25	75	15	0	0	38	3514	0.778	15.351	0.576	10.965	0	0	0
1272	16	23	67.727	14	0	0	40	3730	1.31	13.674	0.869	10.965	0	0	0
1273	15	36	62.727	16	1	0	38	3827.25	0.807	13.158	1.09	10.965	0	0	0
1274	15	26	90.909	17	0	0	41	3572.1	1.08	12.255	1.67	10.965	0	0	0
1275	16	26	79.545	12	2	0	38	3402	0.33	13.158	0.619	10.965	0	1	0
1276	16	34	68.182	12	1	0	39	4592.7	0.831	12.642	0.906	10.965	0	0	1
1277	16	32	65.909	17	0	0	38	2920.05	0.466	14.061	0.714	10.965	0	0	0
1278	16	25	69.091	17	0	0	40	3760	2.14	12.384	1.37	10.965	0	0	0
1279	15	30	61.818	17	0	0	37	3260.25	1.01	12.642	0.918	10.965	0	0	0
1280	16	40	120.455	16	2	0	40	3487.05	0.986	11.481	1.38	10.965	0	0	0
1281	17	24	66.364	12	2	0	40	4507.65	1.88	11.61	2.05	10.965	0	0	0
1282	18	24	58.182	14	1	0	38	3628.8	1.95	12.126	2.68	10.965	0	0	0
1283	16	30	59.091	15	3	0	38	3600.45	0.704	12.513	0.905	10.965	0	0	0
1284	15	39	62.727	17	0	0	40	3515.4	1.94	12.771	2.21	10.965	0	0	0
1285	16	19	60	12	0	1	38	2835	1.03	12.771	1.2	10.965	0	0	0
1286	16	35	55.909	14	2	0	44	3402	1.95	11.739	1.64	10.965	0	0	0
1287	16	26	80.909	14	1	0	39	3260.25	1.42	12.384	1.48	10.965	0	0	0
1288	18	29	65.909	14	4	0	40	4025.7	1.62	13.029	3.27	10.965	0	0	0
1289	16	37	66.364	15	2	0	39	4224.15	1.86	12.9	2.23	10.965	0	0	0
1290	16	27	95	14	1	0	39	3685.5	0.408	14.835	0.387	10.965	0	0	0
1291	16	25	61.818	15	0	0	39	3515.4	0.116	16.641	1.06	10.965	0	0	0
1292	17	28	56.818	14	1	0	40	3033.45	1.9	13.029	1.62	10.965	0	0	0
1293	15	43	56.364	17	0	0	39	3330	1.55	11.997	1.7	10.965	0	0	0
1294	17	21	65.909	12	0	0	34	3288.6	1.13	13.029	1.17	10.965	0	0	0
1295	17	23	70.455	16	0	0	41	3345.3	0.651	17.157	0.626	10.965	0	0	0
1296	17	35	75	16	4	0	38	3833	1.19	12.642	1.74	10.965	0	0	0
1297	17	27	71.818	16	1	0	34	2445	0.56	15.351	1.04	10.965	0	0	0
1298	16	23	50.909	14	1	0	39	2523.15	0.56	11.61	0.987	10.965	0	0	0
1299	16	27	53.636	16	0	0	40	3572.1	0.767	11.997	1.22	10.965	0	0	0
1300	17	30	81.818	12	2	0	38	3713.85	0.589	12.513	0.931	10.965	0	0	0
1301	16	27	67.273	12	0	0	38	3402	0.69	13.158	1.53	10.965	0	0	0
1302	18	26	53.636	16	0	0	40	3572.1	3.06	14.19	1.6	10.965	0	0	0
1303	17	32	108.182	17	2	0	38	4337.55	1.49	11.739	0.885	10.965	0	0	0
1304	18	28	81.818	16	3	0	36	3487.05	0.914	14.577	0.955	10.965	0	0	0
1305	16	33	65.909	14	5	0	36	3482	0.999	15.093	0.578	10.965	0	0	0
1306	15	39	56.364	17	2	0	22	.	3.37	12.9	2.54	10.965	0	0	0
1307	17	31	60.909	16	1	0	40	3969	0	18.963	0.225	10.965	0	0	0
1308	17	27	88.636	16	1	0	40	3997.35	2.04	14.319	2.22	10.965	0	0	0
1309	17	24	59.091	13	1	0	39	2863.35	1.21	11.997	1.44	10.965	0	0	0
1310	16	23	52.273	13	0	0	39	2920.05	0.849	12.9	1.78	10.965	0	0	0
1311	15	26	104.545	16	0	0	35	2494.8	2.12	13.416	1.44	10.965	1	1	0
1312	18	25	56.818	14	1	0	39	3118.5	1.91	12.255	1.25	10.965	1	1	0
1313	18	28	61.818	15	2	0	39	3458.7	1.48	12.255	2.35	10.965	0	0	0
1314	17	34	75.455	16	4	0	39	4082.4	1.75	13.287	1.37	10.965	0	0	0
1315	16	41	72.727	16	4	0	40	3855.6	0.852	11.997	0.824	10.965	0	0	0
1316	18	25	56.818	16	1	0	38	3345.3	0.725	14.061	1.31	10.965	0	0	0
1317	15	45	69.091	14	10	0	41	3955	1.91	14.19	1.44	10.965	0	0	0
1318	15	21	43.182	13	0	0	40	3175.2	1.49	15.867	1.18	10.965	0	0	0
1319	16	27	54.091	16	0	0	38	3742.2	1.6	16.125	1.55	10.965	0	0	0
1320	15	25	61.364	16	0	0	40	3402	0.26	11.868	0.53	10.965	0	0	0
1321	16	21	72.727	12	1	0	39	3203.55	0.742	13.287	0.723	10.965	0	0	0
1322	16	34	70.455	15	4	0	39	3220	0.007	18.447	0.363	10.965	0	0	0
1323	16	29	98.636	12	3	0	40	3402	1.02	12.642	0.865	10.965	0	0	0
1324	17	25	72.727	14	1	0	38	3061.8	3.63	11.739	1.82	10.965	0	0	0
1325	17	24	79.545	13	1	0	39	4224.15	0.762	10.578	0.818	10.965	0	0	0
1326	16	42	61.818	16	4	0	39	3515.4	1.87	10.965	1.4	10.965	0	0	0
1327	17	28	63.636	16	0	0	38	2835	1.13	15.351	1.08	10.965	0	0	0
1328	16	24	104.545	14	1	0	40	3515.4	0.736	13.158	1.24	10.965	0	0	0
1329	16	29	57.727	16	2	0	39	3657.15	2.29	10.836	2.03	10.965	0	0	0
1330	17	35	90.909	17	2	0	38	3742.2	0.512	13.803	0.434	10.965	0	0	0
1331	16	29	60.909	16	1	0	34	1615.95	3.12	13.158	2.93	10.965	0	0	0
1332	17	24	55.455	14	2	0	37	3345.3	1.88	12.513	2.04	10.965	0	0	0
1333	16	31	79.545	16	1	0	29	1130	2.1	12.513	1.63	10.965	0	0	0
1334	18	26	60.455	16	1	0	39	3798.9	2.15	12.642	1.37	10.965	0	0	0
1335	16	21	72.727	12	1	0	38	3430.35	1.65	12.9	1.49	10.965	0	0	0
1336	15	32	93.636	16	1	0	39	3600.45	0.153	11.481	0.226	10.965	0	0	0
1337	15	24	63.636	12	1	0	37	2835	1.27	9.675	1.64	10.965	0	0	0
1338	16	20	64.545	12	1	0	38	3402	1.19	12.9	1.96	10.965	0	0	0
1339	15	20	70	12	0	0	40	2664.9	0.033	16.899	0.484	10.965	0	0	0
1340	15	27	115.455	12	2	0	36	3116	1.84	11.61	2.11	10.965	0	0	0
1341	15	34	61.364	12	4	0	39	3855.6	0.686	14.577	0.912	10.965	0	0	0
1342	15	30	94.091	13	0	0	39	3061.8	0.762	10.449	1.75	10.965	0	0	0
1343	17	37	54.091	14	2	0	39	3203.55	0.916	10.965	1.43	10.965	0	0	0
1344	15	34	120.455	14	3	0	35	2920.05	0.255	13.029	0.621	10.965	0	0	0
1345	16	29	51.818	14	2	0	39	2965	3.94	11.997	2.42	10.965	0	0	0
1346	16	31	81.364	14	1	0	36	3056	0.315	10.191	0.45	11.094	0	0	0
1347	16	29	95	14	1	0	40	3260.25	0.973	17.544	0.98	11.094	0	0	0
1348	18	33	72.727	14	1	0	37	3146.85	0.979	13.287	1.2	11.094	1	1	0
1349	17	38	85.455	13	1	1	39	3175.2	0.485	11.481	0.969	11.094	0	0	1
1350	16	25	59.091	9	3	0	40	3550	0.166	12.771	0.725	11.094	0	0	0
1351	15	35	60.909	9	2	0	42	4819.5	1.08	13.158	2.1	11.094	0	0	0
1352	17	34	72.727	12	3	0	39	3883.95	1.35	12.513	1.52	11.094	0	0	0
1353	18	27	62.727	17	0	0	40	3005.1	0.493	15.867	1.76	11.094	1	1	0
1354	17	32	66.818	16	0	0	39	2891.7	1.6	13.674	2.82	11.094	0	0	0
1355	15	41	75.909	14	4	0	38	3220	1.13	12.513	1.85	11.094	0	0	0
1356	15	25	63.182	15	1	0	39	3458.7	0.022	13.674	0.512	11.094	0	0	0
1357	16	34	69.545	16	1	0	39	3450	1.09	12.513	1.53	11.094	0	0	0
1358	16	34	70.455	16	0	0	36	3197	2.17	12.384	1.91	11.094	1	0	0
1359	17	31	65.909	17	0	0	41	3954	1.7	13.932	1.49	11.094	0	0	0
1360	15	26	95.455	11	1	0	40	4065	0.741	12.255	0.668	11.094	1	1	0
1361	17	33	75	16	1	0	39	4252.5	0.953	15.48	1.65	11.094	0	0	0
1362	15	42	76.364	16	1	0	37	3997.35	1.24	14.706	1.47	11.094	0	0	0
1363	17	27	102.273	17	0	0	40	4195.8	1.32	14.835	1.49	11.094	0	0	0
1364	15	35	85.909	17	0	0	38	3373.65	2.12	11.481	1.69	11.094	0	0	0
1365	15	39	52.273	16	1	0	38	3260.25	1.06	14.19	1.32	11.094	0	0	0
1366	16	35	60.455	14	0	0	42	4564.35	1.72	10.707	2	11.094	0	0	0
1367	15	36	59.091	15	2	0	41	3742.2	2.03	12.642	1.88	11.094	0	0	0
1368	16	27	71.818	12	1	0	39	3919	0.594	12.771	0.638	11.094	1	1	0
1369	16	37	49.091	17	0	0	39	3710	0.558	12.513	1.01	11.094	0	0	0
1370	16	36	70.455	16	0	0	40	3010	1.02	11.997	0.999	11.094	0	0	0
1371	16	34	62.273	17	0	0	37	3095	0.578	13.287	0.651	11.094	0	0	0
1372	15	38	58.182	16	1	0	39	3543.75	1.36	11.61	2.13	11.094	0	0	0
1373	15	35	85.455	17	0	0	42	3231.9	1.57	11.352	1.54	11.094	0	0	0
1374	15	38	57.273	16	1	0	39	3855.6	0.905	11.868	0.787	11.094	0	0	0
1375	15	38	77.273	16	0	0	39	3628.8	1.31	13.158	1.09	11.094	0	0	0
1376	16	32	70.455	16	2	0	41	3997.35	0.643	17.802	1.12	11.094	0	0	0
1377	15	37	57.273	17	0	0	40	3713.85	1.39	13.416	1.97	11.094	0	0	0
1378	16	29	58.636	14	0	0	40	3969	1.87	11.61	2.12	11.094	0	0	0
1379	15	35	59.091	13	0	0	40	4337.55	2.19	9.546	1.69	11.094	0	0	0
1380	17	34	65.909	17	1	0	41	3628.8	0.841	13.287	1.18	11.094	0	0	0
1381	16	27	104.545	16	0	0	31	1255	0.682	12.513	0.522	11.094	1	1	0
1382	16	32	100	14	0	0	39	2891.7	1.97	14.706	1.81	11.094	0	0	1
1383	18	36	75	17	1	0	39	4139.1	0.974	13.158	1.36	11.094	0	0	0
1384	16	31	64.091	16	1	0	39	3366	1.43	13.803	1.81	11.094	0	0	1
1385	16	32	68.182	17	1	0	41	3345.3	1.11	14.835	2.03	11.094	0	0	0
1386	16	31	127.273	17	0	0	39	3951	2.07	15.093	2.6	11.094	1	1	1
1387	18	22	80	13	1	0	38	3005.1	0.545	13.545	1.27	11.094	0	0	0
1388	17	20	62.727	12	0	0	37	2400	0.82	11.997	0.692	11.094	0	0	0
1389	15	30	74.545	17	0	0	40	3449	3.51	11.61	2.62	11.094	0	0	0
1390	16	38	63.182	16	1	0	40	4187	2.54	12.126	2.29	11.094	0	1	0
1391	16	17	59.091	10	0	0	40	3345.3	0.828	12.9	0.638	11.094	0	0	0
1392	16	38	69.091	16	1	0	38	3300	1.45	14.061	0.889	11.094	0	0	0
1393	15	32	104.545	16	0	0	38	3798.9	2.38	12.642	3.63	11.094	0	0	0
1394	16	33	64.545	14	0	0	39	3740	1.22	13.029	1.67	11.094	0	0	0
1395	16	35	102.727	16	3	0	38	3345.3	1.5	13.287	1.72	11.094	0	0	0
1396	16	32	64.545	16	0	0	36	2693.25	0.884	13.545	1.37	11.094	0	0	0
1397	17	34	60.909	16	1	0	40	3940.65	0.936	14.19	0.95	11.094	0	0	0
1398	15	27	78.636	17	1	0	38	3430.35	0.565	16.125	0.509	11.094	0	0	0
1399	16	32	90.455	14	2	0	39	3458.7	0.717	7.74	1.09	11.094	0	0	1
1400	16	29	66.818	15	0	1	39	2892	0.364	11.481	0.531	11.094	0	0	0
1401	16	31	55.455	12	2	0	39	2948.4	0.182	10.191	0.619	11.094	1	1	0
1402	17	33	81.818	14	3	0	39	3487.05	2.3	11.868	1.5	11.094	0	0	0
1403	17	27	65	16	0	0	38	3543.75	2.87	12.513	1.98	11.094	1	1	0
1404	18	28	63.636	16	0	0	39	3061.8	0.877	13.416	1.13	11.094	1	1	0
1405	17	31	84.545	16	1	0	39	4422.6	1.03	18.318	3.44	11.094	0	1	0
1406	15	30	64.545	14	4	0	40	3288.6	0.908	11.094	0.641	11.094	0	0	0
1407	16	30	68.182	16	2	0	39	3912.3	0.363	11.352	0.814	11.094	0	0	0
1408	16	36	68.636	16	3	0	40	3530	0.511	11.094	1.08	11.094	0	0	0
1409	17	34	55.909	17	1	0	38	3061.8	0.784	11.352	1.29	11.094	0	0	0
1410	16	28	76.364	14	2	0	37	3090.15	1.86	10.578	2.2	11.094	0	0	0
1411	16	25	71.364	14	2	0	40	3770.55	1.13	12.642	1.37	11.094	0	0	0
1412	17	23	50	14	1	0	38	3061.8	1.06	13.932	1.58	11.094	0	0	0
1413	16	33	80.909	17	1	0	39	3530	0.677	12.384	0.582	11.094	0	0	0
1414	16	36	73.636	14	4	0	17	.	2.4	12.9	3.12	11.094	0	0	0
1415	17	27	59.091	12	0	0	38	3146.85	1.6	17.544	0.826	11.094	0	0	0
1416	16	33	81.818	16	2	0	39	3997.35	0.776	11.481	1.03	11.094	0	0	0
1417	16	30	58.636	14	3	0	35	2778.3	1.34	14.964	1.59	11.094	0	0	0
1418	15	27	87.727	12	1	0	39	3560	1.75	12.513	1.31	11.094	0	0	0
1419	17	27	57.273	17	1	0	39	3373.65	0.873	14.964	1.18	11.094	0	0	0
1420	16	28	77.273	12	3	0	36	3005.1	1.04	11.868	1.72	11.094	0	0	0
1421	18	40	75.455	17	0	0	36	3175.2	1.5	13.029	1.5	11.094	0	0	0
1422	16	28	70.455	16	2	0	38	3260.25	0.776	14.835	1.88	11.094	0	0	0
1423	16	30	74.545	14	2	0	39	3065	0.238	11.481	0.501	11.094	0	0	0
1424	17	27	79.545	16	1	0	38	3883.95	2.16	12.513	2.65	11.094	0	0	0
1425	17	25	56.364	15	0	0	39	3458.7	0.938	12.255	1.29	11.094	0	0	0
1426	17	24	61.364	16	0	0	38	4025.7	0.015	17.028	0.207	11.094	1	1	0
1427	16	34	59.091	16	3	0	36	2353.05	0.549	13.287	0.885	11.094	0	0	0
1428	16	23	65.909	15	0	0	39	3146.85	1.26	17.157	1.55	11.094	0	0	0
1429	17	41	70.455	11	4	1	38	2126	0.004	17.157	0.173	11.094	0	0	0
1430	15	23	59.091	15	0	0	38	3288.6	2.5	14.319	2.75	11.094	0	0	0
1431	16	34	57.273	16	4	0	36	2579.85	2.59	10.965	1.77	11.094	0	0	0
1432	16	20	54.545	13	0	0	36	2284	1.26	11.481	1.18	11.094	0	0	0
1433	16	29	69.091	16	1	0	39	2835	1.2	11.997	0.894	11.094	0	0	0
1434	17	23	50	14	0	0	40	3288.6	2.18	11.739	1.37	11.094	0	0	0
1435	18	36	65.909	15	2	0	39	3515.4	0.914	13.545	1.55	11.094	1	1	0
1436	15	27	80.455	14	3	0	38	3458.7	0.685	10.836	0.707	11.094	0	0	0
1437	17	19	52.273	9	0	0	39	3402	1.63	12.642	2.19	11.094	0	0	0
1438	16	23	52.273	16	0	0	39	3430.35	1.05	10.836	1.34	11.094	0	0	0
1439	15	25	63.636	13	3	0	40	3402	1.91	13.803	2.3	11.094	0	0	0
1440	17	24	54.545	16	0	0	40	3118.5	1.5	11.739	1.24	11.094	0	0	0
1441	15	31	59.091	16	2	0	38	3317	1.53	13.158	2.01	11.094	0	0	0
1442	16	22	47.727	15	1	0	40	3515.4	1.38	14.061	1.07	11.094	0	0	0
1443	16	26	56.818	16	1	0	38	3572.1	0.598	14.964	0.944	11.094	0	0	0
1444	16	37	68.182	12	4	0	41	3713.85	1.85	13.416	1.81	11.094	0	0	0
1445	18	20	65	13	0	0	40	3851	1.01	15.093	0.778	11.094	0	0	0
1446	18	21	52.727	14	0	0	36	3203.55	3.01	15.609	2.4	11.094	0	0	0
1447	16	26	105.455	14	4	0	37	3203.55	0.368	11.094	0.639	11.094	0	0	0
1448	16	30	56.818	16	0	0	39	2958	0.084	15.996	0.639	11.094	0	0	0
1449	17	29	77.727	14	3	0	38	4054.05	0.701	14.19	2.01	11.094	0	0	0
1450	15	29	80	13	2	0	35	2721.6	1.95	13.158	1.78	11.094	0	0	0
1451	16	39	58.636	16	6	0	38	3799	2.24	12.642	1.95	11.094	0	0	0
1452	16	34	71.364	14	4	0	37	2324.7	1.97	11.61	2.1	11.094	0	0	0
1453	16	23	76.364	16	0	0	39	3175.2	1.78	13.674	2.05	11.094	0	0	0
1454	17	35	90.909	9	2	0	39	2948.4	2.29	12.771	2.12	11.094	1	1	0
1455	16	26	52.727	16	1	0	36	2863.35	0.066	14.706	0.908	11.094	0	0	0
1456	15	27	99.091	14	0	0	39	3105	1.1	12.642	1.54	11.094	0	0	0
1457	18	24	54.091	12	0	0	38	3345.3	0.813	14.835	1.32	11.094	0	0	0
1458	16	27	106.818	12	2	0	39	3430.35	1.59	11.223	2.01	11.094	0	0	0
1459	17	31	89.091	15	1	0	40	3942	2.1	12.384	2.52	11.094	0	0	0
1460	16	37	53.636	17	4	0	40	3855.6	1.1	11.481	1.19	11.094	0	0	0
1461	15	45	56.818	13	5	0	39	3430.35	2.33	12.513	3.03	11.094	0	0	0
1462	15	24	81.364	13	0	0	41	3062	0.989	13.803	1.14	11.094	0	0	0
1463	17	31	77.273	12	2	0	38	2863.35	1.17	9.675	3.36	11.094	0	0	0
1464	16	43	95.455	13	8	0	38	3351	2.07	12.255	2.22	11.094	0	0	0
1465	15	23	86.364	11	1	1	40	3402	1.98	10.578	2.19	11.094	0	0	0
1466	15	30	65	14	3	1	39	3146.85	1.31	11.739	1.68	11.094	1	1	0
1467	15	26	68.636	12	0	0	37	3126	2.66	11.739	2.98	11.094	0	0	0
1468	16	28	59.091	16	1	0	39	2976.75	0.751	14.835	0.578	11.094	0	0	0
1469	16	26	53.636	12	2	0	37	3231.9	0.611	13.158	1.17	11.094	0	0	0
1470	16	25	95	11	1	1	39	3883.95	0.754	11.481	0.808	11.094	0	0	0
1471	16	28	64.091	16	0	0	39	2778.3	1.01	13.932	1.92	11.094	0	0	0
1472	17	36	52.273	13	4	0	38	3600.45	0.739	11.481	1.06	11.094	0	0	0
1473	15	27	59.545	16	0	0	37	2920.05	1.57	12.255	1.44	11.094	0	0	0
1474	15	28	83.182	12	1	0	40	3742.2	0.749	10.965	0.941	11.094	0	0	0
1475	16	28	65.909	16	2	0	37	3600.45	2.12	10.32	1.12	11.094	1	1	0
1476	15	24	95.455	11	2	1	36	2154.6	0.418	11.481	0.296	11.094	0	0	0
1477	17	23	93.182	13	0	0	41	3628.8	2.98	11.739	3.23	11.094	1	1	0
1478	16	36	57.273	12	0	0	41	3373.65	0.618	13.674	1.57	11.223	0	0	0
1479	16	32	54.091	17	0	0	39	3373.65	1.03	15.222	1.09	11.223	0	0	0
1480	16	38	86.818	17	0	0	40	3373.65	1.75	13.545	2.39	11.223	1	1	0
1481	16	34	58.636	9	0	0	39	3402	0.588	13.416	1.55	11.223	0	0	0
1482	17	40	50.909	13	0	0	41	3798.9	0.055	16.899	0.357	11.223	0	0	0
1483	17	37	109.091	11	2	1	39	5103	1.39	12.642	1.83	11.223	0	0	1
1484	16	36	61.818	12	0	0	41	5017.95	0.424	14.19	0.849	11.223	0	0	0
1485	17	44	77.273	17	0	0	40	2976.75	0.813	14.835	0.812	11.223	0	0	0
1486	15	38	72.273	17	0	0	42	3175.2	1.23	12.642	1.6	11.223	0	0	0
1487	18	29	61.364	16	0	0	35	2268	0.558	14.964	0.82	11.223	0	0	0
1488	17	31	51.364	17	0	0	39	2530	1.05	12.513	1.35	11.223	0	0	0
1489	16	32	77.273	16	0	0	39	3458.7	0.981	12.255	1.02	11.223	0	0	0
1490	17	25	88.182	14	2	0	39	3373.65	0.498	15.222	0.769	11.223	0	0	1
1491	16	31	62.273	17	0	0	40	3458.7	1.2	12.126	0.882	11.223	0	0	0
1492	16	37	61.364	16	1	0	39	3487.05	2.32	11.997	2.64	11.223	0	0	0
1493	15	39	75	14	1	0	39	3912.3	1.75	13.416	1.8	11.223	0	0	0
1494	17	39	61.364	17	1	0	40	3680	2.13	14.19	2.03	11.223	1	1	0
1495	16	40	68.636	17	1	0	38	3180	3.29	12.126	2.6	11.223	1	1	0
1496	16	34	75	17	0	0	39	3260.25	1.25	13.674	1.91	11.223	0	0	0
1497	16	31	61.818	17	0	0	39	3759	1.94	13.287	1.71	11.223	0	0	0
1498	15	29	73.636	16	1	0	39	3940.65	0.735	14.577	0.983	11.223	0	0	0
1499	15	36	65.909	16	0	0	40	2948.4	2.24	17.028	2.15	11.223	0	0	0
1500	15	36	94.545	15	1	0	39	3907	0.486	13.674	0.991	11.223	0	0	0
1501	17	35	61.364	16	0	1	41	3675	2	12.255	1.62	11.223	0	0	0
1502	16	33	50.455	16	1	0	38	2579.85	2.27	13.416	2.22	11.223	1	1	0
1503	16	35	72.727	16	0	0	38	2910	0.861	11.868	0.846	11.223	1	1	0
1504	15	33	79.545	17	0	0	39	2778.3	2.31	12.771	1.81	11.223	0	0	0
1505	17	30	75.455	17	0	0	39	3543.75	1.03	12.126	1.54	11.223	0	0	0
1506	15	37	75	16	0	0	41	3430.35	2.77	11.868	1.79	11.223	0	0	0
1507	16	36	64.545	17	1	0	39	2466.45	0.898	12.771	0.449	11.223	0	0	0
1508	15	37	64.545	17	1	0	40	3883.95	0.175	12.513	0.611	11.223	0	0	0
1509	17	34	101.364	16	0	0	40	4082.4	1.02	12.771	0.708	11.223	1	1	0
1510	16	32	63.636	17	1	0	39	3713.85	2	12.9	2.11	11.223	0	0	0
1511	16	30	56.818	16	0	0	38	2996	3.07	10.836	3.04	11.223	0	0	0
1512	15	29	75.909	12	1	1	40	3797	1.3	12.9	1.29	11.223	0	0	0
1513	16	32	69.091	17	0	0	40	3685.5	1.2	14.319	1.11	11.223	0	0	0
1514	15	37	60.455	17	0	0	42	3969	0.332	13.674	0.491	11.223	0	0	0
1515	17	33	58.182	16	0	0	41	3555	0.247	14.061	0.491	11.223	0	0	0
1516	16	25	93.182	16	0	0	39	3458.7	1.17	13.029	1.09	11.223	1	1	1
1517	15	35	70	12	0	0	40	3341	2.94	13.287	1.62	11.223	0	0	0
1518	15	39	60	15	0	0	39	3430.35	1.79	11.094	1.12	11.223	0	0	0
1519	15	37	140.455	16	0	0	27	759	2.48	10.707	2.79	11.223	1	1	1
1520	15	40	88.182	17	2	0	35	2599	1.89	11.481	1.11	11.223	0	0	0
1521	15	31	83.182	17	0	0	37	2835	2.26	12.642	1.48	11.223	0	0	0
1522	16	37	70.455	14	2	0	40	3701	1.3	10.965	1.43	11.223	0	0	0
1523	17	30	59.091	17	0	0	40	3500	2.92	11.997	2.59	11.223	1	1	0
1524	18	31	60.455	15	1	0	37	2641	1.89	13.674	1.06	11.223	0	0	0
1525	15	35	54.545	17	1	0	38	3402	0.081	11.481	0.666	11.223	0	0	0
1526	16	35	60.455	16	2	0	39	3033.45	1.22	10.836	1.36	11.223	0	0	0
1527	16	39	68.182	16	1	0	38	3288.6	0.214	12.384	0.451	11.223	0	0	0
1528	15	42	51.364	16	2	0	38	2920.05	0.704	13.932	1.53	11.223	0	0	0
1529	15	34	54.545	16	1	0	40	4131	0.414	16.125	0.878	11.223	0	0	0
1530	16	34	58.182	17	2	0	41	4989.6	1.91	14.448	2	11.223	0	0	0
1531	15	37	85.909	15	1	0	39	4020	0.931	14.448	0.84	11.223	1	1	0
1532	15	24	65.909	13	0	0	39	3025	0.745	14.061	1.04	11.223	0	0	0
1533	18	32	71.364	16	1	0	39	3111	1.3	14.319	1.34	11.223	0	0	0
1534	18	32	64.545	17	0	0	40	3487.05	3.47	12.255	2.71	11.223	1	1	0
1535	16	31	70.909	17	1	0	38	2891.7	0.013	18.06	0.265	11.223	0	0	0
1536	17	37	95.455	14	0	0	39	3169	3.3	11.739	1.92	11.223	1	1	0
1537	17	32	64.545	16	0	0	40	3373.65	0.412	14.061	0.605	11.223	0	0	0
1538	16	30	54.545	16	0	0	38	3061.8	0.02	13.803	0.069	11.223	0	0	0
1539	15	31	59.545	16	0	0	39	3150	1.05	12.642	1.12	11.223	0	0	0
1540	15	44	49.091	16	1	0	39	3005.1	0.981	11.997	1.47	11.223	0	0	0
1541	17	32	90	16	0	0	40	3798.9	1.31	11.739	0.805	11.223	0	0	0
1542	15	29	61.818	16	0	0	38	3345.3	1.04	14.835	0.561	11.223	0	0	0
1543	15	29	75.909	17	0	0	39	3203.55	0.787	13.932	1.45	11.223	0	0	0
1544	15	35	69.545	12	0	0	40	3210	1.56	14.19	1.23	11.223	0	0	0
1545	15	32	55	16	0	0	38	3061.8	0.762	13.545	1.29	11.223	0	0	0
1546	15	33	80.909	16	0	0	40	4260	1.49	13.545	2.21	11.223	0	0	0
1547	16	38	95.455	17	1	0	38	3365	1.71	15.48	1.06	11.223	0	0	0
1548	17	28	90.909	16	0	0	39	3827.25	2.12	15.738	0.822	11.223	0	0	0
1549	15	38	60.455	17	1	0	38	2121	0.9	12.642	1.26	11.223	0	0	0
1550	17	31	68.636	17	0	0	36	2594	2.74	15.093	2.67	11.223	0	0	0
1551	15	34	79.091	17	0	0	39	4047	1.95	15.222	1.18	11.223	0	0	0
1552	18	25	65.909	13	2	0	39	3755	0.857	14.19	0.952	11.223	1	1	0
1553	16	35	75.455	16	0	0	37	2636.55	1.35	14.577	1.42	11.223	0	0	1
1554	16	38	72.727	16	0	0	37	2721.6	1.02	15.351	0.721	11.223	0	0	0
1555	16	26	53.636	14	0	0	38	3288.6	0.575	15.996	0.474	11.223	0	0	0
1556	16	30	68.182	13	1	0	39	3487.05	0.333	14.706	0.394	11.223	0	0	0
1557	16	33	62.727	14	2	0	38	3345.3	0.541	8.901	0.464	11.223	0	0	0
1558	16	28	115.455	12	4	0	39	3458.7	0.439	8.643	1.62	11.223	0	0	0
1559	16	29	108.182	13	1	1	39	3798.9	1.6	9.675	1.83	11.223	0	0	0
1560	16	29	52.727	17	0	0	37	2494.8	1.05	11.739	0.675	11.223	0	0	0
1561	16	40	54.545	14	0	0	35	2750	0.513	10.191	0.639	11.223	0	0	0
1562	17	29	72.727	14	1	0	40	3770.55	2.35	13.029	1.92	11.223	1	1	0
1563	16	24	54.545	11	2	0	37	3175.2	4.7	11.997	3.78	11.223	0	0	0
1564	16	30	150	17	1	0	40	3969	0.639	12.9	1.01	11.223	0	0	0
1565	17	30	95	15	1	0	38	4592.7	1.45	12.384	1.33	11.223	0	0	0
1566	16	28	72.727	17	0	0	40	3459	0.23	16.512	1.15	11.223	0	0	0
1567	16	34	55.909	16	1	1	36	3005	0.714	13.416	0.986	11.223	0	0	0
1568	16	28	95.455	12	3	0	40	3855.6	2.3	10.062	2.61	11.223	0	0	0
1569	15	27	61.818	16	0	0	37	3204	1.17	12.384	0.622	11.223	0	0	0
1570	17	20	81.818	12	0	0	39	3912.3	0.851	11.223	1.04	11.223	0	0	0
1571	16	30	74.091	14	3	0	38	3515.4	1.39	7.482	1.48	11.223	0	0	0
1572	17	38	55.909	17	1	0	37	3084	1.62	10.965	1.55	11.223	0	0	0
1573	17	41	55	16	2	0	39	3429	1.64	11.223	2.26	11.223	0	0	0
1574	18	32	73.636	13	0	0	37	2920.05	0.064	15.609	0.105	11.223	0	0	0
1575	17	25	65.909	12	0	0	40	3770.55	0.715	13.932	0.74	11.223	0	0	0
1576	16	38	57.273	14	1	0	39	3629	0.282	11.997	0.609	11.223	1	1	0
1577	17	37	55.455	16	4	0	41	4030	0.686	12.9	0.724	11.223	0	0	0
1578	17	33	148.636	14	2	0	35	3055	3.17	11.094	2.25	11.223	0	0	1
1579	16	26	65	14	1	0	39	3430.35	1.71	13.932	2.21	11.223	0	0	0
1580	18	23	61.364	16	1	0	39	3288.6	1.62	14.19	2.73	11.223	0	0	0
1581	16	35	59.091	17	1	0	38	3600.45	0.34	15.093	0.853	11.223	0	0	0
1582	16	20	50	12	0	0	39	4394.25	1.09	17.157	1.4	11.223	0	0	0
1583	16	29	70.455	16	0	0	41	3580	0.644	11.094	0.526	11.223	0	0	0
1584	15	34	60	17	1	0	39	3310	1.21	11.352	1.61	11.223	0	0	0
1585	17	25	54.545	13	1	0	38	2721.6	0.391	13.932	0.595	11.223	0	0	0
1586	16	32	63.636	12	3	0	38	3458.7	0.477	17.544	0.682	11.223	0	0	0
1587	18	35	71.818	16	2	0	39	3713	0.565	15.867	0.953	11.223	0	0	0
1588	16	30	68.636	13	0	0	41	3742.2	0.375	13.287	0.559	11.223	0	0	0
1589	18	24	59.091	14	2	1	38	3118.5	0.975	13.932	1.11	11.223	0	0	0
1590	18	36	90.909	16	4	0	36	2920.05	0.656	14.319	1.16	11.223	0	0	0
1591	16	41	75	14	8	0	33	2530	1.3	12.9	1.43	11.223	0	0	0
1592	17	23	60	13	1	0	38	3005.1	1.06	13.674	0.851	11.223	0	0	0
1593	16	30	52.273	14	3	0	40	3600.45	0.312	12.771	0.747	11.223	0	0	0
1594	16	30	95.455	13	3	0	40	3685.5	4.59	12.642	3.68	11.223	0	0	0
1595	17	31	72.727	16	4	0	41	4025.7	2.44	14.448	2.51	11.223	0	0	0
1596	15	35	92.727	16	1	0	39	3175.2	1.48	12.255	1.63	11.223	0	0	0
1597	15	30	68.182	13	4	0	39	3657.15	1.65	13.674	1.69	11.223	0	0	0
1598	18	29	61.364	14	2	0	39	3061.8	0.959	14.835	0.75	11.223	0	0	0
1599	16	24	65.909	16	0	0	37	2835	3.61	10.965	2.61	11.223	0	0	0
1600	15	23	68.182	16	0	0	40	3203.55	0.985	12.9	1.09	11.223	0	0	0
1601	15	28	57.727	16	1	0	40	3288.6	1.31	11.352	1.47	11.223	0	0	0
1602	18	26	59.545	16	0	0	40	3470	2	13.029	1.37	11.223	0	0	0
1603	16	26	59.091	14	4	0	37	3033.45	3.24	12.255	2.96	11.223	0	0	0
1604	16	33	70.455	14	3	0	40	3657.15	0.967	9.804	1.14	11.223	0	0	0
1605	16	23	60.909	14	0	0	40	4195.8	0.99	11.61	1.14	11.223	0	0	0
1606	18	21	60	12	0	0	39	3430.35	1.48	10.707	0.689	11.223	0	0	0
1607	17	23	97.727	14	0	0	38	3345.3	1.1	14.706	1.43	11.223	0	0	0
1608	16	26	85.909	16	1	0	40	4422.6	1.49	11.739	1.4	11.223	0	0	0
1609	15	31	61.364	12	2	0	39	3061.8	2.37	13.674	1.85	11.223	0	0	0
1610	17	23	73.182	16	1	0	40	3685.5	1.4	14.448	1.75	11.223	0	0	0
1611	16	29	59.091	16	1	0	17	.	0.406	15.351	0.755	11.223	0	0	0
1612	18	23	52.273	14	0	0	39	3338	0.596	14.706	0.822	11.223	0	0	0
1613	17	22	60	13	0	0	40	3460	5.53	12.9	3.41	11.223	1	1	0
1614	15	36	53.182	15	4	0	17	.	2.03	13.932	2.54	11.223	1	1	0
1615	16	43	53.182	15	3	0	39	3827.25	1.16	14.835	1.56	11.223	0	0	0
1616	16	24	70.455	16	0	0	39	3025	1.33	13.932	3.16	11.223	0	0	0
1617	16	29	70.455	12	3	0	39	3402	0.61	12.255	1.05	11.223	0	0	0
1618	16	29	69.545	15	1	0	39	2948.4	1.58	14.19	2.22	11.223	0	0	0
1619	16	27	64.545	16	1	0	39	4224.15	1.44	12.384	1.27	11.223	0	0	0
1620	16	24	75	14	1	0	36	3255	2.34	14.319	3	11.223	1	1	0
1621	15	29	68.182	14	0	1	40	3005.1	0.487	12.9	1.34	11.223	0	0	0
1622	16	31	54.545	16	3	0	40	3969	0.26	11.739	0.858	11.223	0	0	0
1623	16	33	82.727	12	4	0	39	3402	1.9	10.578	2.19	11.223	0	0	0
1624	16	31	64.091	13	0	0	40	3288.6	2.27	11.739	2.48	11.223	0	0	0
1625	17	27	67.273	16	1	0	36	3345.3	0.751	14.319	0.9	11.223	0	0	0
1626	16	35	69.545	17	1	0	40	3316.95	0.814	14.964	2.05	11.223	0	0	0
1627	16	27	58.636	14	1	0	39	3628.8	0.614	11.352	0.581	11.223	0	0	0
1628	16	29	81.818	16	0	0	37	3657.15	1.11	13.029	0.785	11.223	0	0	0
1629	15	21	75	9	1	0	40	4239	3.56	12.384	2.71	11.223	0	0	0
1630	16	32	97.727	14	4	0	35	2865	0.451	15.609	0.849	11.223	0	0	0
1631	15	24	59.091	14	0	0	39	3146.85	1.7	14.835	2.04	11.223	1	1	0
1632	16	37	86.364	16	2	0	39	3859	1.17	10.707	1.51	11.223	0	0	0
1633	16	31	79.091	16	2	0	37	2640	1.62	13.545	1.81	11.223	0	0	0
1634	16	26	56.364	13	1	0	38	3770.55	2.34	14.319	2.41	11.223	0	0	0
1635	16	35	75	12	1	1	38	3515.4	1.1	10.836	0.967	11.223	0	0	0
1636	16	33	65.455	16	0	1	39	3061.8	2.35	12.384	1.72	11.223	0	0	0
1637	15	26	74.091	15	1	0	39	3572.1	0.87	12.384	1.08	11.223	0	1	0
1638	17	20	80.909	14	0	0	38	4054.05	1.84	13.932	3.13	11.223	0	0	0
1639	15	18	105.455	10	0	0	37	3061.8	0.578	13.287	1.68	11.223	0	0	0
1640	15	23	72.727	16	0	0	38	3260.25	2.89	13.674	2.16	11.223	0	0	0
1641	16	33	81.818	16	0	0	38	3146.85	3.07	11.352	2.24	11.223	1	1	0
1642	17	29	63.636	13	2	0	39	3600.45	0.156	10.836	0.735	11.223	0	0	0
1643	17	23	65.455	13	0	0	39	3118	1.01	12.771	1.84	11.223	0	0	0
1644	15	29	67.273	16	0	0	41	3680	1.46	12.513	1.52	11.223	0	0	0
1645	17	26	78.636	13	1	0	38	3430.35	1.19	11.61	2.89	11.223	0	0	0
1646	16	35	66.818	11	0	1	41	4054.05	2.43	10.965	1.35	11.352	0	0	0
1647	15	34	102.273	14	1	0	40	4139.1	0.659	13.932	0.722	11.352	0	0	0
1648	15	35	52.727	12	0	0	38	2806.65	0.973	11.739	0.885	11.352	0	0	0
1649	16	30	75.455	14	4	0	21	.	0.923	12.126	1.07	11.352	1	0	0
1650	16	29	70.909	16	0	0	39	3458.7	0.462	14.19	1.19	11.352	1	1	0
1651	16	36	68.636	15	0	0	39	3572.1	0.879	12.384	1.54	11.352	1	1	0
1652	18	28	80.455	15	0	0	41	3572.1	0.656	13.545	0.69	11.352	0	0	0
1653	15	38	56.364	15	2	0	40	3255	1.02	12.771	0.977	11.352	0	0	0
1654	16	34	55.455	17	0	0	40	2845	0.801	11.739	0.893	11.352	0	0	0
1655	15	41	69.091	17	1	0	.	3313	2.43	13.158	1.5	11.352	0	0	0
1656	15	41	91.818	17	3	0	40	3572.1	1.89	11.352	2.59	11.352	0	0	0
1657	17	25	100	16	0	0	40	3827.25	1.47	12.642	2.69	11.352	0	0	0
1658	16	33	60.909	12	1	0	39	3373.65	0.826	13.029	0.987	11.352	0	0	0
1659	16	34	66.818	16	0	0	41	3600.45	2.51	14.577	2.33	11.352	1	1	0
1660	16	33	61.364	16	0	0	36	2690	1.08	10.449	1.26	11.352	0	0	0
1661	16	33	60	16	0	0	40	3768	2.49	13.674	2.1	11.352	0	0	0
1662	16	38	70.909	15	1	0	39	3660	0.647	15.351	1.56	11.352	0	0	0
1663	15	36	110	16	0	0	38	3572.1	0.845	11.739	1.17	11.352	0	0	0
1664	17	30	72.273	17	0	0	41	3742.2	1.98	11.223	2.06	11.352	1	0	0
1665	17	32	54.545	17	1	0	38	2239.65	0.713	13.803	1.25	11.352	0	0	0
1666	16	33	63.636	17	1	0	41	3912.3	1.26	11.997	1.85	11.352	0	0	0
1667	16	32	66.364	13	1	0	39	4110.75	0.797	13.029	0.892	11.352	0	0	0
1668	15	31	65.909	15	1	0	40	3969	1.34	11.481	1.19	11.352	0	0	0
1669	15	33	75	16	1	0	39	3355	0.99	12.126	1.35	11.352	0	0	0
1670	15	35	58.182	16	2	0	40	4706.1	0.744	12.771	1.16	11.352	0	0	0
1671	15	35	57.727	17	0	0	40	2976.75	1.5	14.835	1.79	11.352	0	0	0
1672	17	36	88.636	17	1	0	39	3940.65	1.97	13.158	1.41	11.352	0	0	0
1673	15	35	56.364	16	0	0	40	3203.55	1.45	12.384	1.54	11.352	0	0	0
1674	16	34	66.364	17	0	0	40	3231.9	1.7	13.287	1.78	11.352	1	1	0
1675	15	36	59.091	16	1	0	39	3005.1	1.07	13.545	1.16	11.352	0	0	0
1676	16	31	60	16	1	0	40	3260.25	1.74	11.739	2.05	11.352	1	1	0
1677	16	31	70.455	16	0	0	38	3145	0.901	13.674	1.64	11.352	0	0	0
1678	15	34	52.727	17	1	0	40	3203.55	0.457	10.836	1.17	11.352	0	0	0
1679	15	31	75	14	1	0	40	3732	0.918	12.384	0.978	11.352	0	0	0
1680	15	37	72.727	17	0	0	41	4211	0.751	15.351	0.939	11.352	0	0	0
1681	15	39	65.909	14	0	0	39	3373.65	0.459	15.996	0.657	11.352	0	0	0
1682	16	24	84.091	12	0	0	41	4025.7	1.41	13.158	1.73	11.352	0	0	0
1683	18	34	56.364	16	2	0	41	3706	2	12.384	1.85	11.352	0	0	0
1684	17	33	47.727	17	1	0	39	4365.9	0.662	11.868	1.43	11.352	0	0	0
1685	18	31	60	13	1	1	40	3005.1	0.446	14.835	0.845	11.352	0	0	0
1686	17	28	54.545	15	1	0	39	3005.1	0.101	19.35	0.398	11.352	0	0	0
1687	17	35	63.636	17	0	0	39	4450.95	1.12	13.803	1.41	11.352	0	0	0
1688	15	34	61.818	14	1	0	39	3458.7	1.02	17.286	1.01	11.352	0	0	0
1689	16	32	57.273	17	0	0	34	2272	1.81	14.835	1.36	11.352	0	0	0
1690	15	29	80	14	0	0	39	3877	0.593	13.287	0.766	11.352	0	0	0
1691	15	31	58.182	17	0	0	37	3260.25	1.22	13.416	0.891	11.352	0	0	0
1692	15	33	80.909	17	1	0	40	4500	0.847	13.158	1.16	11.352	0	0	0
1693	16	33	69.545	16	2	0	40	3997.35	0.342	15.738	0.417	11.352	1	1	0
1694	17	38	88.636	14	1	0	38	3437	0.811	13.416	1.38	11.352	0	0	1
1695	18	33	70.455	14	0	0	40	4210	0.544	12.384	0.53	11.352	0	0	0
1696	15	37	66.364	16	2	0	39	3487.05	1.14	13.158	2.04	11.352	0	0	0
1697	15	33	66.818	17	0	0	41	4110.75	2.17	13.932	1.69	11.352	0	0	0
1698	17	32	53.636	17	3	0	38	3628.8	0.455	5.289	1.87	11.352	0	0	0
1699	15	25	54.545	16	1	0	38	3175.2	0.537	10.449	0.582	11.352	0	0	0
1700	15	28	54.545	14	2	0	39	3175.2	1.31	19.092	0.609	11.352	0	0	0
1701	15	35	77.273	14	3	0	40	3572	1.57	13.932	1.45	11.352	0	0	0
1702	16	30	66.364	14	2	0	38	3232	5.12	13.029	2.05	11.352	1	1	0
1703	16	25	61.364	14	1	0	41	3884	1.51	12.771	1.18	11.352	1	1	0
1704	16	25	69.545	12	0	0	39	3430.35	0.88	12.126	1.62	11.352	0	0	0
1705	16	38	113.636	17	0	0	38	3487.05	2.25	10.449	1.97	11.352	0	0	1
1706	16	25	51.364	14	0	0	40	3628.8	1.4	13.287	0.922	11.352	0	0	0
1707	15	34	65.455	12	1	0	38	3301	0.102	15.609	0.54	11.352	0	0	0
1708	15	30	54.545	15	1	0	38	3238	2.2	13.932	2.08	11.352	1	1	0
1709	16	29	100	14	1	0	39	3070	1.06	11.352	1.18	11.352	0	0	0
1710	17	22	69.545	12	1	1	38	3175.2	0.38	11.61	0.82	11.352	0	0	0
1711	16	27	71.364	16	0	0	38	3203.55	0.747	15.351	0.726	11.352	0	0	0
1712	17	23	83.182	12	1	0	39	3770.55	1.51	10.965	1.2	11.352	0	0	0
1713	17	33	93.182	16	0	0	38	3203.55	0.332	13.545	0.649	11.352	0	0	0
1714	16	30	105.455	16	0	0	38	3770.55	3.01	10.965	2.56	11.352	0	0	0
1715	16	35	100	13	1	0	41	3940.65	1.4	14.835	1.46	11.352	0	0	0
1716	17	23	100	15	0	0	38	3402	1.7	11.094	1.28	11.352	0	0	0
1717	17	33	85	12	3	0	39	4395	1.63	10.449	2.31	11.352	0	0	0
1718	17	36	76.364	17	0	0	41	3855.6	2.72	11.094	2.36	11.352	0	0	0
1719	17	32	61.364	14	1	0	39	3345.3	1.51	10.578	1.44	11.352	0	0	0
1720	16	33	77.727	17	0	0	39	3325	3.22	13.416	1.56	11.352	0	0	0
1721	15	24	61.364	14	0	0	40	4337.55	0.056	15.867	0.5	11.352	0	0	0
1722	16	21	90.909	12	1	0	39	3316.95	1.02	13.287	1.23	11.352	0	0	0
1723	17	36	58.636	17	0	0	40	3070	0.95	13.287	1.58	11.352	0	0	0
1724	16	32	56.364	13	2	0	38	3203.55	0.147	10.965	0.315	11.352	0	0	1
1725	16	22	59.091	12	2	1	38	2806.65	0.591	13.932	0.928	11.352	0	0	0
1726	16	30	93.636	17	0	0	40	3912.3	1.08	16.125	1.51	11.352	0	0	0
1727	17	29	84.091	17	0	0	40	3572.1	1.05	10.965	1.01	11.352	0	0	0
1728	16	32	70.455	17	2	0	39	3770.55	1.44	13.416	3.28	11.352	0	0	0
1729	18	27	55.909	13	0	0	40	3685.5	1.56	14.061	2.06	11.352	0	0	0
1730	17	30	77.273	15	2	0	39	3572.1	0.338	13.287	0.392	11.352	0	0	0
1731	16	37	104.545	12	6	0	40	2891.7	0.718	12.513	1.15	11.352	0	0	0
1732	15	29	69.091	16	1	0	39	3912.3	0.912	12.513	1.08	11.352	0	0	0
1733	16	22	64.545	15	0	0	35	2891.7	0.514	16.383	0.293	11.352	0	0	0
1734	18	26	50.909	16	1	0	37	3005.1	2.29	14.835	2.55	11.352	1	1	0
1735	17	22	63.636	14	1	0	39	2920.05	1.09	14.706	1.04	11.352	0	0	0
1736	18	25	123.636	11	2	0	39	2551	2.87	12.9	1.08	11.352	0	0	0
1737	16	28	70.909	14	2	0	41	3260.25	1.05	15.738	0.924	11.352	0	0	0
1738	17	27	80.909	11	4	0	39	3600.45	0.553	10.965	0.978	11.352	0	0	0
1739	17	25	60.455	13	3	0	38	3118.5	0.371	12.771	0.579	11.352	0	0	0
1740	16	24	50.909	13	1	0	33	2182.95	2.69	14.19	1.79	11.352	0	0	0
1741	18	29	50	15	0	0	38	3402	0.536	15.351	1.07	11.352	0	0	0
1742	16	23	110	14	0	0	40	3912.3	1.61	13.287	2.2	11.352	0	0	0
1743	15	22	77.273	13	2	0	38	3771	0.46	11.61	0.39	11.352	0	0	0
1744	17	25	52.727	15	0	0	39	3600.45	1.29	12.513	1.78	11.352	0	0	0
1745	15	36	66.364	16	4	0	40	3686	2.46	10.707	1.77	11.352	1	1	0
1746	17	32	68.182	16	2	0	40	3572.1	0.005	16.383	0.053	11.352	0	0	0
1747	16	39	102.273	12	4	0	39	3628.8	2.89	11.868	2.57	11.352	0	0	1
1748	16	24	63.182	10	2	0	38	3231.9	0.786	14.319	1.1	11.352	0	0	0
1749	15	38	59.091	13	6	0	40	3260.25	0.802	10.965	1.02	11.352	0	0	0
1750	15	35	88.636	15	3	0	39	3288	0.604	12.384	0.767	11.352	0	0	0
1751	16	26	56.364	14	2	0	38	3430.35	0.901	12.771	0.96	11.352	0	0	0
1752	17	21	65	15	0	0	38	3085	7.06	14.577	3.33	11.352	0	0	0
1753	15	22	59.091	16	0	0	40	3600.45	1.53	14.19	1.25	11.352	0	0	0
1754	16	24	60	14	0	0	40	3397	1.89	16.512	2.76	11.352	0	0	0
1755	15	25	77.273	13	0	0	40	4195.8	1.32	10.062	1.44	11.352	0	0	0
1756	16	27	93.636	13	1	0	39	3146.85	1.89	13.416	1.84	11.352	1	1	0
1757	18	31	80.909	14	1	0	39	3649	0.515	14.061	0.767	11.352	0	0	1
1758	16	31	53.182	15	4	0	39	3316.95	1.72	13.803	1.77	11.352	1	1	0
1759	16	22	63.182	14	0	0	40	3458.7	1.28	16.899	1.26	11.352	0	0	0
1760	17	29	50	14	3	0	40	3373.65	0.021	19.479	0.475	11.352	0	0	0
1761	16	35	70.455	16	3	0	39	3600.45	1.52	13.158	0.764	11.352	1	1	0
1762	17	28	56.818	16	1	0	39	3835	1.76	14.448	1.77	11.352	0	0	0
1763	16	32	56.818	16	0	0	40	3798.9	2.71	13.545	3.28	11.352	1	1	0
1764	17	33	72.727	13	2	0	39	4054.05	2.89	11.868	3.55	11.352	1	0	0
1765	17	36	83.182	13	6	0	39	3175.2	0.743	12.384	0.748	11.352	0	0	0
1766	18	23	64.545	12	0	0	34	1585	0.707	10.836	0.777	11.352	0	0	1
1767	16	43	69.091	17	1	0	38	3231.9	1.57	11.352	1.33	11.352	1	1	0
1768	17	30	59.091	12	3	0	39	3780	0.734	14.319	1.04	11.352	0	0	0
1769	15	24	45	12	0	0	38	2976.75	2.01	12.384	1.13	11.352	0	0	0
1770	15	26	61.818	16	0	0	41	3572.1	1.85	15.093	0.952	11.352	0	0	0
1771	16	21	59.091	12	0	0	38	3146.85	0.736	13.158	0.785	11.352	0	0	0
1772	17	23	91.818	13	1	0	37	3431	0.271	14.061	0.987	11.352	0	0	0
1773	16	25	67.727	12	2	0	39	3855.6	0.008	16.641	0.659	11.352	0	0	0
1774	16	19	88.636	8	0	1	41	4046	1.06	16.77	1.08	11.352	0	0	0
1775	15	28	68.182	12	0	0	40	2749.95	1.46	10.836	1.58	11.352	0	0	0
1776	16	27	65.909	12	1	0	39	3146.85	1.26	12.642	1.69	11.352	0	0	0
1777	15	37	75.909	14	3	0	40	3629	1.32	11.481	1.63	11.352	0	0	0
1778	16	26	78.636	13	1	0	39	3317	0.831	13.803	1.19	11.352	0	0	0
1779	16	19	61.364	12	0	0	39	3770.55	3.19	16.383	1.41	11.352	0	0	0
1780	16	22	68.182	12	2	0	40	3203.55	0.901	12.384	2.01	11.352	0	0	0
1781	17	19	78.182	14	0	0	35	2749.95	1.29	11.223	1.34	11.352	0	0	0
1782	16	23	64.545	10	3	0	39	3713.85	0.478	13.287	0.862	11.352	0	0	0
1783	15	29	58.182	15	1	0	38	2608.2	0.521	11.223	0.885	11.352	0	0	0
1784	17	26	88.636	16	0	0	38	3260.25	1.01	15.351	2.58	11.352	0	0	0
1785	17	27	74.091	14	2	0	37	3118.5	1.56	13.545	1.69	11.352	0	0	0
1786	17	34	75	12	2	0	.	2943	0.952	13.158	1.26	11.352	0	0	0
1787	16	33	47.727	17	2	0	37	3090.15	0.134	14.061	0.42	11.481	0	0	0
1788	16	32	70.909	12	2	0	40	3430.35	2.34	11.481	1.81	11.481	1	1	0
1789	16	30	74.091	17	1	0	38	4025.7	2.69	12.384	2.97	11.481	0	0	0
1790	18	35	72.727	16	1	0	39	3487.05	0.317	13.287	0.803	11.481	0	0	0
1791	17	39	96.364	15	1	0	40	4070	2.36	13.416	2.05	11.481	0	0	0
1792	16	29	45.909	13	0	0	40	2778.3	0.355	11.094	2.52	11.481	0	0	0
1793	17	36	121.818	12	1	0	38	4175	0.58	11.739	1.17	11.481	0	0	0
1794	16	41	76.818	17	0	0	41	3505	1.53	16.641	1.67	11.481	0	0	0
1795	15	37	85	16	0	0	26	780	1.24	11.481	1.5	11.481	0	0	0
1796	16	34	51.364	13	2	0	37	2778.3	1.03	12.126	1.23	11.481	1	1	0
1797	16	36	57.273	16	1	0	40	3798.9	1.1	12.642	1.66	11.481	0	0	0
1798	17	35	50.909	16	2	0	39	3230	0.32	13.029	0.819	11.481	0	0	0
1799	15	21	97.273	15	0	1	39	3615	0.62	13.674	0.966	11.481	0	0	0
1800	18	25	52.727	12	1	0	40	3430.35	0.964	15.996	1.31	11.481	0	0	0
1801	16	37	59.091	17	2	0	40	3010	0.42	13.287	0.576	11.481	0	0	0
1802	17	38	80.909	13	1	0	40	3061.8	0.933	13.158	1.32	11.481	0	0	0
1803	17	34	55.455	17	0	0	41	3260.25	1.18	11.868	2.66	11.481	0	0	0
1804	15	40	64.545	16	1	0	38	2955	1.15	14.061	1.63	11.481	0	0	1
1805	16	39	68.636	17	1	0	39	3572.1	0.447	13.932	0.852	11.481	0	0	0
1806	16	35	60	17	1	0	40	3190	0.217	14.577	0.532	11.481	0	0	0
1807	17	40	69.091	16	1	0	36	3231.9	0.692	13.158	1.21	11.481	0	0	0
1808	15	39	52.273	16	0	0	37	1969	1.48	14.706	2.14	11.481	0	0	0
1809	18	34	54.545	16	0	0	41	3572.1	0.075	13.416	1.91	11.481	0	0	0
1810	17	30	106.818	16	0	0	40	3969	0.671	13.545	1.01	11.481	0	0	0
1811	15	38	81.818	17	0	0	40	3780	1.27	12.771	0.947	11.481	0	0	0
1812	17	39	73.636	16	2	0	39	4280.85	1.09	12.771	1.08	11.481	0	0	0
1813	16	36	94.545	13	2	0	41	4365.9	0.494	13.287	0.975	11.481	0	0	0
1814	15	33	71.818	16	1	0	41	3883.95	2.76	12.9	2.37	11.481	0	0	0
1815	16	32	50.909	17	0	0	37	2551.5	0.718	12.9	0.625	11.481	0	0	0
1816	15	34	71.364	17	1	0	39	3430.35	1.49	12.771	1.94	11.481	0	0	0
1817	16	34	54.545	16	0	0	38	2296.35	1.6	11.868	2.05	11.481	0	0	0
1818	15	35	81.818	17	1	0	38	3945	0.587	11.094	0.844	11.481	0	0	0
1819	15	34	78.636	10	3	0	38	3345.3	0.245	12.771	0.547	11.481	0	0	1
1820	16	33	84.091	14	1	0	40	4422.6	0.155	13.416	0.608	11.481	0	0	0
1821	16	33	66.364	12	2	0	40	3146.85	1.09	13.029	1.39	11.481	0	0	0
1822	17	38	50.909	16	1	0	37	3514	0.548	12.513	0.656	11.481	0	0	0
1823	15	30	55	17	1	0	41	3742.2	0.638	12.255	0.866	11.481	0	0	0
1824	17	31	71.818	16	1	0	39	3600.45	0.913	14.319	1.02	11.481	0	0	0
1825	16	34	60.455	17	0	0	41	3513	1.75	13.803	1.92	11.481	0	0	0
1826	17	23	61.364	12	1	0	39	3146.85	1.96	11.868	2.27	11.481	1	1	0
1827	15	28	60.909	11	0	1	21	.	0.41	12.513	0.71	11.481	0	0	0
1828	16	31	55.909	16	1	0	39	3203.55	0.574	14.319	0.923	11.481	0	0	0
1829	15	33	65.909	17	1	0	40	3798.9	1.13	11.223	2.32	11.481	0	0	0
1830	16	28	67.273	16	0	0	38	3458.7	2.12	12.771	1.94	11.481	0	0	0
1831	16	35	74.091	16	0	0	41	4309.2	1.15	13.287	1.44	11.481	0	0	0
1832	18	36	70.909	17	2	0	35	2325	1.96	11.997	1.38	11.481	0	0	0
1833	16	30	53.636	14	1	0	39	3373.65	2.15	12.255	2.05	11.481	1	1	0
1834	17	30	58.182	17	0	0	40	3543.75	2.18	11.997	1.99	11.481	0	0	0
1835	15	28	56.364	17	0	0	41	3481	1.85	13.545	1.82	11.481	0	0	0
1836	17	31	67.273	17	0	0	40	2920.05	0.377	15.738	0.368	11.481	0	0	0
1837	17	30	60.909	16	0	0	40	3548	0.983	13.287	1.66	11.481	0	0	0
1838	16	37	69.091	17	0	0	35	2544	2.26	13.416	1.92	11.481	1	0	0
1839	15	34	77.273	16	0	0	39	3075	1.38	13.803	1.45	11.481	0	0	0
1840	15	36	63.636	17	0	0	40	3515.4	1.21	13.158	1.05	11.481	0	0	0
1841	15	35	60	17	2	0	39	3432	0.305	15.093	0.981	11.481	0	0	0
1842	17	34	59.091	15	1	0	39	3316.95	2.69	11.61	2.33	11.481	0	0	0
1843	18	32	60.455	16	1	0	40	3742.2	0.678	14.448	1.22	11.481	0	0	0
1844	17	36	81.818	17	1	0	35	1968	0.548	13.674	1.37	11.481	0	0	0
1845	16	32	58.182	12	1	0	40	3351	1.12	15.093	0.533	11.481	0	0	0
1846	15	36	81.818	17	1	0	41	3650	1.06	15.996	0.691	11.481	0	0	0
1847	17	31	76.364	17	1	0	40	4480	1.53	14.577	0.866	11.481	0	0	0
1848	15	29	74.545	17	2	0	40	3974	3.33	14.448	2.48	11.481	1	1	0
1849	17	43	56.364	17	1	0	40	3543.75	1.49	13.416	1.69	11.481	0	0	0
1850	17	30	58.182	17	0	0	33	2193	0.102	15.609	0.563	11.481	0	0	0
1851	15	25	83.636	13	0	0	40	4082.4	0.548	12.771	0.366	11.481	0	0	0
1852	18	33	59.091	16	0	0	39	3543.75	1.46	16.512	2.21	11.481	0	0	0
1853	15	37	67.273	17	1	0	42	3402	1.65	14.448	2.08	11.481	0	0	0
1854	16	34	67.273	17	0	0	34	2090	1.5	12.126	2.12	11.481	0	0	0
1855	18	41	61.364	17	2	0	41	4195.8	0.372	14.706	1.04	11.481	0	0	0
1856	15	37	77.273	14	0	0	39	3827.25	2.97	11.868	1.72	11.481	0	0	0
1857	17	33	73.636	17	1	0	40	3402	0.447	12.771	1.09	11.481	0	0	0
1858	16	34	59.545	17	1	0	40	4195.8	0.966	14.319	1.27	11.481	0	0	0
1859	15	35	72.727	17	1	0	40	3720	1.84	14.061	1.55	11.481	0	0	0
1860	18	32	54.545	17	1	0	39	2863.35	2.45	15.738	1.99	11.481	0	0	0
1861	16	25	65	13	1	0	40	3402	0.484	14.964	0.65	11.481	0	0	0
1862	18	30	49.091	12	0	0	38	3034	0.529	10.449	0.652	11.481	0	0	0
1863	16	32	80	14	0	0	39	3969	2.54	12.255	3.38	11.481	0	0	0
1864	17	23	53.636	13	1	0	38	3827.25	2.84	10.836	3.27	11.481	1	1	0
1865	17	33	74.545	13	3	0	39	3430.35	1.38	11.868	1.61	11.481	0	0	0
1866	18	26	62.727	15	0	0	40	3487.05	0.721	14.319	0.787	11.481	0	0	0
1867	15	32	45.909	15	0	0	37	2767	0.441	14.835	0.923	11.481	0	0	0
1868	16	24	56.818	16	0	0	40	4564.35	0.065	14.19	0.208	11.481	0	0	0
1869	18	30	68.182	12	3	0	39	3402	1.05	14.061	1.29	11.481	0	0	0
1870	15	27	90	13	2	0	38	3260.25	1.46	12.126	1.3	11.481	1	1	0
1871	16	29	64.545	16	1	0	39	3373.65	1.32	10.578	1.5	11.481	0	0	0
1872	17	33	61.818	17	2	0	39	4376	0.711	12.255	1.37	11.481	0	0	0
1873	16	26	90.909	14	1	0	38	3167	1.28	12.9	2.52	11.481	0	0	0
1874	17	31	61.364	16	0	0	39	3628.8	0.573	11.61	1.26	11.481	0	0	0
1875	15	24	54.091	14	0	0	40	3345.3	1.37	11.868	0.494	11.481	0	0	0
1876	16	30	47.273	16	4	0	38	3260	0.304	13.674	0.381	11.481	0	0	0
1877	16	21	72.727	13	1	0	37	3572.1	1.75	10.062	1.72	11.481	0	0	0
1878	17	37	76.364	13	5	0	34	2630	1.6	12.513	1.5	11.481	0	0	0
1879	16	29	58.182	16	0	0	40	3628.8	0.789	15.867	1.12	11.481	1	1	0
1880	17	32	76.364	14	1	0	39	3770.55	1.15	11.223	1.42	11.481	0	0	0
1881	16	28	94.545	15	0	0	39	3572.1	2.91	14.19	1.61	11.481	0	0	0
1882	16	35	51.364	13	3	0	38	2948.4	0.18	13.674	0.232	11.481	1	1	0
1883	16	30	63.182	13	1	0	39	3742.2	2.57	13.803	2.18	11.481	0	0	0
1884	16	19	74.091	14	0	0	39	3090.15	1.11	12.642	1.12	11.481	0	0	0
1885	17	28	53.636	15	0	0	40	2891.7	0.636	14.061	0.985	11.481	0	0	0
1886	17	30	63.636	16	2	0	37	2920.05	1.79	10.965	1.98	11.481	0	0	0
1887	16	38	61.818	14	1	0	38	3005.1	1.12	12.642	1.21	11.481	0	0	0
1888	17	24	51.818	14	0	0	39	2608.2	1.48	13.287	3.66	11.481	0	0	0
1889	16	38	114.545	15	4	0	39	3023	0.566	14.577	2.22	11.481	0	0	0
1890	16	30	61.364	14	2	0	38	3061.8	2.03	13.416	3.43	11.481	0	0	0
1891	15	26	68.182	12	2	0	39	3487.05	0.855	15.222	1.14	11.481	0	0	0
1892	16	35	58.182	14	0	0	39	3260.25	1.26	13.029	2.01	11.481	0	0	0
1893	16	27	63.636	14	1	0	39	3969	1.03	12.513	1.3	11.481	0	0	0
1894	18	28	63.636	14	1	1	33	1834	0.679	11.352	0.955	11.481	0	0	0
1895	16	26	62.727	12	1	0	39	3742.2	0.538	12.126	0.796	11.481	0	0	0
1896	17	28	54.091	16	0	0	41	3487.05	2.04	9.804	1.72	11.481	0	0	0
1897	16	26	54.545	12	3	0	38	3061.8	0.939	12.384	0.924	11.481	0	0	0
1898	16	29	120.455	16	2	0	39	3515.4	1.51	11.997	1.36	11.481	0	0	0
1899	16	24	82.727	13	2	0	37	3260.25	0.639	12.126	1.45	11.481	0	0	0
1900	16	24	62.727	15	0	0	39	3487.05	0.201	13.416	0.453	11.481	0	0	0
1901	16	26	61.364	16	1	0	38	3080	0.264	15.867	0.393	11.481	0	0	0
1902	16	24	68.182	16	0	0	38	2693.25	1.28	13.803	1.89	11.481	0	0	0
1903	16	26	68.182	14	2	0	41	4139.1	1.93	12.384	1.86	11.481	0	0	0
1904	16	32	57.273	14	1	0	39	2976.75	0.631	13.158	0.892	11.481	0	0	0
1905	18	38	98.182	12	3	0	39	4734.45	1.7	11.481	2.36	11.481	0	0	0
1906	17	30	68.182	14	1	0	40	3231.9	2.72	12.513	2.29	11.481	1	1	0
1907	16	22	80	12	0	0	41	3061.8	0.294	15.48	1.22	11.481	0	0	0
1908	16	31	66.364	17	1	0	38	3203.55	1.43	13.674	0.892	11.481	0	0	0
1909	15	33	62.727	15	5	0	39	3798.9	1.44	11.997	0.917	11.481	0	0	0
1910	16	25	61.364	14	1	0	37	2920.05	2.49	13.803	1.76	11.481	1	0	0
1911	16	24	70.455	12	2	0	39	3628.8	1.04	14.835	0.993	11.481	0	0	0
1912	16	21	78.182	12	0	0	40	4252.5	0.494	14.835	0.692	11.481	0	0	0
1913	16	27	75	16	0	0	37	2948.4	0.369	14.319	0.296	11.481	0	0	0
1914	16	35	89.091	16	1	0	40	3543.75	1.13	13.029	1.32	11.481	0	0	0
1915	17	28	68.182	16	2	0	40	2976.75	0.56	14.061	0.519	11.481	0	0	0
1916	18	22	56.818	16	0	0	39	3515.4	1.74	14.319	1.09	11.481	0	0	0
1917	17	37	60.909	16	5	0	40	3458.7	2.21	13.416	2.96	11.481	0	0	0
1918	15	23	69.545	14	0	0	39	3628.8	4.17	11.481	2.47	11.481	0	0	0
1919	16	29	88.636	16	1	0	38	3628.8	1.73	10.836	1.12	11.481	0	0	0
1920	15	35	61.364	14	4	0	38	3487.05	1.59	12.513	1.03	11.481	0	0	0
1921	18	28	73.182	16	1	0	41	3373.65	0.778	13.932	0.904	11.481	0	0	0
1922	18	25	84.091	15	2	0	40	3798.9	2.51	12.513	1.59	11.481	0	0	0
1923	15	29	95.909	16	2	0	38	2863.35	1.7	12.642	1.53	11.481	0	0	0
1924	15	29	64.091	16	2	0	39	3061.8	2.15	10.965	2.23	11.481	0	0	0
1925	15	25	69.545	14	1	0	40	4110.75	4.24	15.48	3.1	11.481	0	0	0
1926	16	30	64.545	16	0	0	39	3969	2.56	11.352	2.1	11.481	0	0	0
1927	16	22	51.364	15	0	0	38	2721.6	2.02	12.126	1.39	11.481	0	0	0
1928	16	21	59.091	14	0	0	37	3005.1	1.28	12.9	1.83	11.481	0	0	0
1929	18	26	55.909	16	0	0	40	3435	2.8	13.674	2.26	11.481	1	1	0
1930	16	20	63.182	14	0	0	39	3190	1.68	13.029	1.5	11.481	0	0	0
1931	16	32	59.091	16	3	0	39	3326	0.839	14.448	1.34	11.481	0	0	0
1932	15	33	68.182	14	4	0	39	4110.75	0.821	13.029	0.512	11.481	0	0	0
1933	16	22	75.909	14	1	0	33	1757.7	1.18	14.964	0.705	11.481	0	0	0
1934	17	26	43.636	14	1	0	39	3430.35	1.24	14.964	0.828	11.481	0	0	0
1935	16	23	65	14	0	0	41	3969	0.622	14.577	0.59	11.481	0	0	0
1936	16	18	52.273	12	0	0	39	3033.45	2.19	14.964	1.41	11.481	0	0	0
1937	15	30	64.545	16	0	0	39	2438.1	2.01	10.965	1.87	11.481	0	0	0
1938	16	33	112.273	16	2	0	26	935.55	1.03	14.061	1.27	11.481	1	1	1
1939	17	26	63.182	14	1	0	38	3487.05	0.849	13.803	1.36	11.481	0	0	0
1940	16	34	55.455	17	1	0	38	3288.6	1.12	14.448	1.71	11.481	0	0	1
1941	16	26	61.364	13	2	0	39	3742.2	1.48	13.029	2.38	11.481	1	1	0
1942	18	35	68.182	14	4	0	38	3118.5	0.678	13.158	1.04	11.481	0	0	0
1943	16	25	77.273	13	0	0	40	3180	1.4	11.223	1.97	11.481	0	0	0
1944	16	29	83.636	13	2	0	39	3780	1.4	12.384	1.61	11.481	0	0	0
1945	16	24	62.273	16	0	0	40	3628.8	1.7	13.158	1.86	11.481	0	0	0
1946	18	23	55.455	13	1	0	38	3883.95	1.54	13.287	1.49	11.481	0	0	0
1947	15	23	51.818	12	0	0	37	2440	1.08	13.287	0.944	11.481	0	0	0
1948	16	37	80.909	.	2	0	41	3572.1	0.948	14.448	1.43	11.481	0	0	0
1949	16	33	64.091	17	1	0	38	3288.6	0.46	12.9	0.588	11.481	0	0	0
1950	17	32	70.455	14	4	0	37	3657.15	0.106	17.415	0.6	11.481	0	0	0
1951	16	29	72.273	14	2	0	37	2835	0.517	14.448	0.549	11.481	0	0	0
1952	18	28	75	12	1	0	38	3175.2	1.12	15.609	0.618	11.481	0	0	0
1953	16	23	65.909	16	0	0	40	3827.25	0.348	14.061	0.871	11.481	0	0	0
1954	15	21	84.545	13	0	0	38	3487.05	0.741	11.094	0.742	11.481	0	0	0
1955	18	37	61.364	16	4	0	38	3798.9	1.77	13.674	1.9	11.481	0	0	0
1956	15	24	140.909	14	1	0	41	4365.9	1.23	12.513	1.85	11.481	0	0	0
1957	18	24	65.909	16	1	0	40	3374	0.333	14.706	0.74	11.481	0	0	0
1958	15	24	79.545	16	1	0	39	3005.1	0.008	15.093	0.162	11.481	0	0	0
1959	16	24	79.091	16	0	0	39	3685.5	1.67	14.061	1.3	11.481	0	0	0
1960	17	27	73.636	15	3	0	38	3827.25	1.21	16.254	1.03	11.481	0	0	0
1961	16	30	127.273	16	1	0	40	3685.5	0.939	17.286	1.88	11.481	0	0	0
1962	15	28	72.727	12	1	0	39	4043	1.6	12.642	2.64	11.481	0	0	0
1963	16	29	57.273	12	1	0	40	3458.7	1.21	14.835	1.71	11.481	0	0	0
1964	18	37	60	17	4	0	38	3515.4	1.6	13.158	1.79	11.481	0	0	0
1965	16	30	90	15	3	0	39	4082.4	1.18	12.384	1.3	11.481	1	1	0
1966	16	25	82.727	14	2	0	38	3203.55	1.02	12.642	1.37	11.481	0	0	0
1967	16	33	64.091	16	0	0	40	3743	1.88	13.158	1.29	11.481	0	0	0
1968	16	25	73.636	17	0	0	39	3575	0.811	14.577	1.19	11.481	0	0	0
1969	17	21	60	12	1	0	38	3231.9	0.622	16.383	1.44	11.481	0	0	0
1970	16	30	93.182	17	1	0	39	4025.7	0.765	15.222	1.23	11.481	0	0	0
1971	16	19	48.636	12	1	0	37	2664.9	0.957	13.803	1.5	11.481	0	0	0
1972	15	23	45.909	14	0	0	39	3147	0.912	10.707	1.24	11.481	0	0	0
1973	15	23	62.273	16	0	0	38	3515.4	2.98	12.9	2.36	11.481	0	0	0
1974	15	25	81.818	14	0	0	38	3061.8	3.47	14.964	1.35	11.481	0	0	0
1975	17	39	58.636	15	3	0	40	3241	0.531	13.803	0.497	11.481	0	0	0
1976	16	25	58.182	12	2	0	39	3515.4	0.98	13.287	1.23	11.481	0	0	0
1977	17	41	75	12	3	0	39	3685.5	2.18	12.255	2.4	11.481	1	1	0
1978	16	21	94.545	12	0	0	23	.	0.914	11.868	0.811	11.481	0	0	0
1979	17	39	68.182	12	6	0	38	3131	0.519	14.835	0.747	11.481	0	0	0
1980	16	22	62.727	12	1	0	40	3657.15	0.918	11.868	0.761	11.481	0	0	0
1981	16	26	75	16	1	0	39	3487.05	1.57	12.126	1.19	11.481	0	0	0
1982	16	29	75	16	2	0	37	3487.05	0.562	12.255	1.26	11.481	0	0	0
1983	18	31	72.727	12	3	0	38	3770.55	0.543	14.061	0.864	11.481	0	0	0
1984	16	40	61.364	12	2	0	39	3611	0.072	16.254	0.425	11.481	0	0	0
1985	16	27	61.818	16	0	0	40	3005.1	1.27	12.384	1.34	11.481	0	0	0
1986	16	27	66.364	16	2	0	17	.	1.91	11.61	1.95	11.61	1	1	0
1987	16	29	83.182	12	2	0	39	4054.05	0.637	13.674	1.02	11.61	0	0	0
1988	16	26	74.545	16	0	0	42	3231.9	0.798	13.158	0.741	11.61	0	0	0
1989	16	32	71.364	16	0	0	40	3600.45	1.44	12.642	1.54	11.61	0	0	1
1990	16	23	51.364	17	0	0	41	3525	0.362	10.191	0.626	11.61	0	0	0
1991	17	34	64.545	16	2	0	40	3798.9	3.43	10.578	3.2	11.61	1	1	0
1992	16	39	60	14	2	1	39	2721.6	0.432	13.029	0.687	11.61	0	0	0
1993	17	32	61.364	16	1	0	41	3628.8	0.634	13.932	1.31	11.61	0	0	0
1994	16	30	62.727	16	2	0	39	3146.85	1.51	11.481	1.65	11.61	0	0	0
1995	16	28	51.364	17	0	0	39	2749.95	1.37	13.803	1.44	11.61	0	0	0
1996	15	30	79.545	17	0	0	41	3713.85	0.75	11.997	1.53	11.61	0	0	0
1997	16	31	63.636	16	1	0	40	3969	0.685	12.771	0.865	11.61	0	0	0
1998	16	35	61.364	17	2	0	39	3742.2	2.93	12.126	2.44	11.61	0	0	0
1999	16	30	82.727	17	0	0	41	2480	0.702	11.997	0.832	11.61	0	0	0
[truncated: 7,352 more rows]

## Sheet: variable info
variable name	variable description
ID	de-identified, randomly assigned
GA 2T	gestational age (decimal weeks) at time of second trimester maternal serum sample
Age	maternal age (years) at time of second trimester maternal serum sample
Weight	maternal weight (kg) at time of second trimester maternal serum sample
Educ	self-reported completed years of education
parity	self-report number of prior pregnancies
smoke	smoking status (yes=1, no=0)
GA at birth	gestational age (decimal weeks) at time of delivery
BWT	infant birthweight (grams) at time of delivery
TSH 1T	thyrotropin - first trimester level
FT4 1T	free thyroxine - first trimester level
TSH 2T	thyrotropin - second trimester level
FT4 2T	free thyroxine - second trimester level
TPO 1T	thyroperoxidase antibodies - first trimester
TPO 2T	thyroperoxidase antibodies - second trimester
GDM	gestational diabetes mellitus (yes=1, no=0)
